# Supplementary material for: Comparative Analysis of Lactobacillus gasseri and Lactobacillus crispatus Isolated From Human Urogenital and Gastrointestinal Tracts
Source: Front Microbiol. 2020 Jan 22;10:3146. doi: 10.3389/fmicb.2019.03146 (PMC6988505; doi:10.3389/fmicb.2019.03146)
Supplement: FILE S1 — SignalP predicted surface proteins for the four Lactobacillus strains. The orange highlighted proteins were unique predicted surface protein within each species. [file Data_Sheet_1.CSV]

Lcr_I gene ID	Gene name	Prediction	SP(Sec/SPI)	TAT(Tat/SPI)	LIPO(Sec/SPII)	OTHER	CS Position
MFLKFHEJ_00071	hypothetical protein	SP(Sec/SPI)	0.971402	0.023471	0.003843	0.001284	CS pos: 33-34. AQA-AT. Pr: 0.7702
MFLKFHEJ_00073	hypothetical protein	SP(Sec/SPI)	0.881712	0.048853	0.0038	0.065635	CS pos: 51-52. VKA-DT. Pr: 0.8649
MFLKFHEJ_00078	hypothetical protein	SP(Sec/SPI)	0.652332	0.002514	0.011028	0.334126	CS pos: 38-39. NYA-TI. Pr: 0.2174
MFLKFHEJ_00079	hypothetical protein	SP(Sec/SPI)	0.954523	0.044484	0.00057	0.000423	CS pos: 28-29. VLA-DE. Pr: 0.9940
MFLKFHEJ_00262	hypothetical protein	LIPO(Sec/SPII)	0.018558	0.000643	0.497364	0.483435	CS pos: 19-20. VGG-CI. Pr: 0.4973
MFLKFHEJ_00267	hypothetical protein	LIPO(Sec/SPII)	0.000392	0.000107	0.999226	0.000275	CS pos: 19-20. LTG-CS. Pr: 0.9999
MFLKFHEJ_00437	Glycerol uptake facilitator protein	LIPO(Sec/SPII)	0.016113	0.006674	0.812861	0.164351	CS pos: 20-21. GTG-CG. Pr: 0.8161
MFLKFHEJ_00515	hypothetical protein	SP(Sec/SPI)	0.994585	0.001886	0.001666	0.001863	CS pos: 29-30. VNA-AS. Pr: 0.9595
MFLKFHEJ_00518	hypothetical protein	SP(Sec/SPI)	0.961575	0.008493	0.020271	0.00966	CS pos: 34-35. VYA-AE. Pr: 0.6896
MFLKFHEJ_00520	hypothetical protein	SP(Sec/SPI)	0.975907	0.02107	0.002053	0.00097	CS pos: 32-33. VNA-AT. Pr: 0.8751
MFLKFHEJ_00551	hypothetical protein	SP(Sec/SPI)	0.995822	0.000865	0.00211	0.001203	CS pos: 26-27. VQA-AS. Pr: 0.8960
MFLKFHEJ_00555	Protein QmcA	LIPO(Sec/SPII)	0.027652	0.000558	0.712196	0.259594	CS pos: 18-19. YIC-CG. Pr: 0.6125
MFLKFHEJ_00568	hypothetical protein	SP(Sec/SPI)	0.718667	0.003057	0.008887	0.26939	CS pos: 46-47. VFS-DQ. Pr: 0.6235
MFLKFHEJ_00653	hypothetical protein	LIPO(Sec/SPII)	0.002591	0.000236	0.997024	0.000149	CS pos: 22-23. LTG-CS. Pr: 0.9961
MFLKFHEJ_00660	Manganese ABC transporter substrate-binding lipoprotein	LIPO(Sec/SPII)	0.001321	0.000073	0.998455	0.000152	CS pos: 22-23. FSA-CS. Pr: 0.9989
MFLKFHEJ_00669	hypothetical protein	LIPO(Sec/SPII)	0.000548	0.000115	0.999079	0.000257	CS pos: 18-19. LGG-CS. Pr: 0.9996
MFLKFHEJ_00673	hypothetical protein	SP(Sec/SPI)	0.475294	0.023057	0.091165	0.410485	CS pos: 30-31. LTA-KK. Pr: 0.1617
MFLKFHEJ_00678	hypothetical protein	TAT(Tat/SPI)	0.093355	0.808428	0.003174	0.095043	CS pos: 49-50. SFA-VN. Pr: 0.5004
MFLKFHEJ_00696	hypothetical protein	LIPO(Sec/SPII)	0.000548	0.000115	0.999079	0.000257	CS pos: 18-19. LGG-CS. Pr: 0.9996
MFLKFHEJ_00770	hypothetical protein	SP(Sec/SPI)	0.964843	0.025033	0.004141	0.005983	CS pos: 30-31. VKA-DM. Pr: 0.9555
MFLKFHEJ_00812	PTS system sorbose-specific EIIC component	LIPO(Sec/SPII)	0.008424	0.000475	0.910302	0.080799	CS pos: 17-18. IVG-CG. Pr: 0.9148
MFLKFHEJ_00822	hypothetical protein	SP(Sec/SPI)	0.667206	0.003803	0.326148	0.002843	CS pos: 27-28. VAA-AY. Pr: 0.4029
MFLKFHEJ_00828	UDP-galactopyranose mutase	SP(Sec/SPI)	0.910003	0.007521	0.024538	0.057938	CS pos: 24-25. AKA-GN. Pr: 0.8193
MFLKFHEJ_00949	putative D-methionine-binding lipoprotein MetQ	SP(Sec/SPI)	0.979726	0.007448	0.004487	0.008339	CS pos: 35-36. GQA-AN. Pr: 0.8171
MFLKFHEJ_00987	hypothetical protein	SP(Sec/SPI)	0.56061	0.002433	0.347835	0.089123	CS pos: 31-32. SNS-SP. Pr: 0.2025
MFLKFHEJ_01117	hypothetical protein	SP(Sec/SPI)	0.996947	0.001769	0.000782	0.000502	CS pos: 28-29. AQA-AD. Pr: 0.9918
MFLKFHEJ_01321	hypothetical protein	SP(Sec/SPI)	0.531714	0.006021	0.162752	0.299513	CS pos: 21-22. AAA-AI. Pr: 0.2077
MFLKFHEJ_01328	hypothetical protein	LIPO(Sec/SPII)	0.000742	0.000117	0.998936	0.000205	CS pos: 19-20. LSA-CS. Pr: 0.9995
MFLKFHEJ_01534	Glycogen debranching enzyme	SP(Sec/SPI)	0.968143	0.003042	0.026454	0.002361	CS pos: 36-37. VKA-AE. Pr: 0.9154
MFLKFHEJ_01546	Chromosome partition protein Smc	SP(Sec/SPI)	0.966838	0.002352	0.027946	0.002865	CS pos: 31-32. VKA-DT. Pr: 0.6951
MFLKFHEJ_01547	hypothetical protein	SP(Sec/SPI)	0.925087	0.005252	0.028893	0.040769	CS pos: 35-36. VKA-DS. Pr: 0.6467
MFLKFHEJ_01549	Chromosome partition protein Smc	SP(Sec/SPI)	0.967354	0.005318	0.020692	0.006636	CS pos: 31-32. VKA-DT. Pr: 0.8575
MFLKFHEJ_01553	hypothetical protein	LIPO(Sec/SPII)	0.001947	0.000177	0.997571	0.000304	CS pos: 18-19. LTA-CS. Pr: 0.9984
MFLKFHEJ_01674	hypothetical protein	SP(Sec/SPI)	0.968276	0.021646	0.002029	0.008048	CS pos: 42-43. VHA-AT. Pr: 0.9652
MFLKFHEJ_01786	Vitamin B12 import ATP-binding protein BtuD	LIPO(Sec/SPII)	0.009547	0.000269	0.84782	0.142364	CS pos: 22-23. ISA-CG. Pr: 0.7854
MFLKFHEJ_01794	hypothetical protein	SP(Sec/SPI)	0.997528	0.001144	0.000827	0.000501	CS pos: 29-30. VQA-AT. Pr: 0.9902
MFLKFHEJ_01884	hypothetical protein	SP(Sec/SPI)	0.955592	0.007788	0.021843	0.014777	CS pos: 38-39. AQA-AT. Pr: 0.6831
MFLKFHEJ_01932	hypothetical protein	SP(Sec/SPI)	0.984691	0.002265	0.010885	0.002159	CS pos: 31-32. VKA-DD. Pr: 0.9312
MFLKFHEJ_01972	Chromosome partition protein Smc	SP(Sec/SPI)	0.996083	0.000894	0.002469	0.000554	CS pos: 29-30. VQA-AS. Pr: 0.9634
MFLKFHEJ_02018	hypothetical protein	SP(Sec/SPI)	0.538733	0.026578	0.431049	0.00364	CS pos: 30-31. AQA-TS. Pr: 0.4690
MFLKFHEJ_02029	hypothetical protein	LIPO(Sec/SPII)	0.00162	0.000108	0.997956	0.000317	CS pos: 20-21. LGG-CS. Pr: 0.9987
MFLKFHEJ_02037	hypothetical protein	SP(Sec/SPI)	0.980698	0.001979	0.015775	0.001548	CS pos: 27-28. TNA-VT. Pr: 0.4521
MFLKFHEJ_02038	hypothetical protein	SP(Sec/SPI)	0.931251	0.002287	0.06039	0.006072	CS pos: 27-28. IDA-VN. Pr: 0.7099
MFLKFHEJ_02044	hypothetical protein	SP(Sec/SPI)	0.857067	0.028442	0.005102	0.109389	CS pos: 24-25. VHA-LN. Pr: 0.7473
MFLKFHEJ_02122	hypothetical protein	SP(Sec/SPI)	0.988436	0.001599	0.005097	0.004869	CS pos: 32-33. ANA-SN. Pr: 0.9140
MFLKFHEJ_02125	hypothetical protein	SP(Sec/SPI)	0.986146	0.008314	0.004896	0.000644	CS pos: 30-31. VSA-DT. Pr: 0.8703
MFLKFHEJ_00044	Oligopeptide-binding protein AppA	LIPO(Sec/SPII)	0.002734	0.003757	0.993052	0.000456	CS pos: 22-23. LVA-CG. Pr: 0.9930
MFLKFHEJ_00045	Oligopeptide-binding protein AppA	LIPO(Sec/SPII)	0.001859	0.000091	0.997866	0.000183	CS pos: 22-23. LAA-CG. Pr: 0.9983
MFLKFHEJ_00059	hypothetical protein	SP(Sec/SPI)	0.971943	0.021654	0.002172	0.004231	CS pos: 32-33. VQA-TT. Pr: 0.5679
MFLKFHEJ_00064	hypothetical protein	SP(Sec/SPI)	0.661506	0.009569	0.081431	0.247495	CS pos: 27-28. ARA-YM. Pr: 0.5765
MFLKFHEJ_00070	hypothetical protein	LIPO(Sec/SPII)	0.001711	0.000546	0.997194	0.000548	CS pos: 23-24. LVA-CG. Pr: 0.9980
MFLKFHEJ_00125	hypothetical protein	SP(Sec/SPI)	0.75766	0.005184	0.150928	0.086228	CS pos: 37-38. VNA-AV. Pr: 0.2527
MFLKFHEJ_00136	hypothetical protein	SP(Sec/SPI)	0.933821	0.006173	0.058178	0.001828	CS pos: 30-31. VDA-ST. Pr: 0.7592
MFLKFHEJ_00155	hypothetical protein	SP(Sec/SPI)	0.9944	0.003036	0.002275	0.000289	CS pos: 29-30. ASA-DT. Pr: 0.9437
MFLKFHEJ_00186	hypothetical protein	SP(Sec/SPI)	0.739263	0.033169	0.042358	0.18521	CS pos: 32-33. LNS-LR. Pr: 0.2734
MFLKFHEJ_00245	hypothetical protein	SP(Sec/SPI)	0.703255	0.039159	0.074301	0.183285	CS pos: 33-34. SDS-ES. Pr: 0.1641
MFLKFHEJ_00246	hypothetical protein	LIPO(Sec/SPII)	0.000584	0.000049	0.999194	0.000173	CS pos: 22-23. LTG-CS. Pr: 0.9996
MFLKFHEJ_00276	hypothetical protein	SP(Sec/SPI)	0.980421	0.007913	0.009687	0.00198	CS pos: 35-36. VTA-AT. Pr: 0.3375
MFLKFHEJ_00280	hypothetical protein	LIPO(Sec/SPII)	0.001145	0.000196	0.998394	0.000265	CS pos: 24-25. LAA-CS. Pr: 0.9989
MFLKFHEJ_00289	hypothetical protein	SP(Sec/SPI)	0.818949	0.022426	0.008498	0.150127	CS pos: 42-43. TQA-AA. Pr: 0.3360
MFLKFHEJ_00291	Pyridoxine kinase	LIPO(Sec/SPII)	0.082092	0.017678	0.755534	0.144696	CS pos: 29-30. LGA-CG. Pr: 0.7289
MFLKFHEJ_00292	D-aminopeptidase	SP(Sec/SPI)	0.743949	0.143199	0.002828	0.110024	CS pos: 53-54. ANA-NS. Pr: 0.4499
MFLKFHEJ_00295	hypothetical protein	SP(Sec/SPI)	0.798362	0.002658	0.008303	0.190677	CS pos: 27-28. AHA-SW. Pr: 0.7342
MFLKFHEJ_00310	hypothetical protein	SP(Sec/SPI)	0.955708	0.006423	0.027011	0.010858	CS pos: 34-35. AQA-AV. Pr: 0.8581
MFLKFHEJ_00328	hypothetical protein	SP(Sec/SPI)	0.669068	0.00235	0.133013	0.195569	CS pos: 27-28. VVG-HR. Pr: 0.2835
MFLKFHEJ_00331	hypothetical protein	LIPO(Sec/SPII)	0.457225	0.006906	0.523064	0.012805	CS pos: 14-15. VAG-CA. Pr: 0.3839
MFLKFHEJ_00356	hypothetical protein	SP(Sec/SPI)	0.989896	0.001689	0.004012	0.004403	CS pos: 29-30. IKA-AI. Pr: 0.9252
MFLKFHEJ_00401	hypothetical protein	SP(Sec/SPI)	0.954968	0.00194	0.018412	0.024679	CS pos: 27-28. VSA-QS. Pr: 0.7249
MFLKFHEJ_00402	High-affinity heme uptake system protein IsdE	SP(Sec/SPI)	0.5312	0.003685	0.138758	0.326357	CS pos: 25-26. IGA-KR. Pr: 0.1521
MFLKFHEJ_00403	putative heme-iron transport system permease protein IsdF	SP(Sec/SPI)	0.492795	0.002165	0.055322	0.449718	CS pos: 27-28. THG-AS. Pr: 0.3099
MFLKFHEJ_00417	hypothetical protein	LIPO(Sec/SPII)	0.000765	0.000083	0.998904	0.000249	CS pos: 20-21. LTA-CQ. Pr: 0.9996
MFLKFHEJ_00418	hypothetical protein	LIPO(Sec/SPII)	0.000505	0.000063	0.999312	0.00012	CS pos: 19-20. LAG-CS. Pr: 0.9997
MFLKFHEJ_00424	Dipeptide-binding protein DppE	LIPO(Sec/SPII)	0.001231	0.000101	0.998381	0.000287	CS pos: 22-23. LAA-CG. Pr: 0.9990
MFLKFHEJ_00449	Multiple sugar-binding protein	LIPO(Sec/SPII)	0.00052	0.000081	0.999248	0.000151	CS pos: 23-24. LTA-CG. Pr: 0.9996
MFLKFHEJ_00461	hypothetical protein	SP(Sec/SPI)	0.961929	0.029061	0.008273	0.000738	CS pos: 33-34. VHA-AT. Pr: 0.4820
MFLKFHEJ_00498	hypothetical protein	SP(Sec/SPI)	0.851756	0.061836	0.040183	0.046225	CS pos: 37-38. VNA-AT. Pr: 0.5528
MFLKFHEJ_00508	D-alanyl-D-alanine carboxypeptidase DacA	SP(Sec/SPI)	0.765999	0.00484	0.227233	0.001928	CS pos: 34-35. VSA-DT. Pr: 0.7039
MFLKFHEJ_00510	Putative L,D-transpeptidase YciB	SP(Sec/SPI)	0.758087	0.005965	0.204324	0.031624	CS pos: 36-37. QEA-AT. Pr: 0.0877
MFLKFHEJ_00536	hypothetical protein	SP(Sec/SPI)	0.993192	0.003378	0.001666	0.001764	CS pos: 33-34. VAA-AS. Pr: 0.4493
MFLKFHEJ_00538	Foldase protein PrsA	LIPO(Sec/SPII)	0.023093	0.000175	0.976426	0.000306	CS pos: 23-24. TAA-CS. Pr: 0.9770
MFLKFHEJ_00539	hypothetical protein	LIPO(Sec/SPII)	0.001974	0.000219	0.997137	0.00067	CS pos: 19-20. VFS-CM. Pr: 0.9968
MFLKFHEJ_00563	hypothetical protein	SP(Sec/SPI)	0.934919	0.004773	0.009222	0.051086	CS pos: 31-32. VDA-AS. Pr: 0.8471
MFLKFHEJ_00593	hypothetical protein	SP(Sec/SPI)	0.950104	0.001442	0.0462	0.002254	CS pos: 23-24. ALA-GQ. Pr: 0.6690
MFLKFHEJ_00595	Membrane protein insertase YidC	LIPO(Sec/SPII)	0.003037	0.000123	0.996583	0.000257	CS pos: 23-24. LSA-CG. Pr: 0.9972
MFLKFHEJ_00603	ABC transporter glutamine-binding protein GlnH	SP(Sec/SPI)	0.541804	0.003091	0.065922	0.389184	CS pos: 34-35. ING-TA. Pr: 0.1476
MFLKFHEJ_00612	Dipeptide-binding protein DppE	LIPO(Sec/SPII)	0.001929	0.000123	0.99775	0.000198	CS pos: 24-25. LSA-CS. Pr: 0.9982
MFLKFHEJ_00618	hypothetical protein	SP(Sec/SPI)	0.990798	0.002908	0.005664	0.000631	CS pos: 29-30. VSA-AD. Pr: 0.8630
MFLKFHEJ_00619	hypothetical protein	SP(Sec/SPI)	0.966009	0.025895	0.002766	0.00533	CS pos: 34-35. VMA-AE. Pr: 0.9201
MFLKFHEJ_00621	hypothetical protein	SP(Sec/SPI)	0.954968	0.00194	0.018412	0.024679	CS pos: 27-28. VSA-QS. Pr: 0.7249
MFLKFHEJ_00622	High-affinity heme uptake system protein IsdE	SP(Sec/SPI)	0.5312	0.003685	0.138758	0.326357	CS pos: 25-26. IGA-KR. Pr: 0.1521
MFLKFHEJ_00623	putative heme-iron transport system permease protein IsdF	SP(Sec/SPI)	0.492795	0.002165	0.055322	0.449718	CS pos: 27-28. THG-AS. Pr: 0.3099
MFLKFHEJ_00656	Multidrug resistance protein 3	SP(Sec/SPI)	0.514543	0.001014	0.051166	0.433277	CS pos: 30-31. STA-MP. Pr: 0.1996
MFLKFHEJ_00700	hypothetical protein	SP(Sec/SPI)	0.99243	0.002298	0.004223	0.001049	CS pos: 30-31. VQA-SS. Pr: 0.5363
MFLKFHEJ_00705	hypothetical protein	SP(Sec/SPI)	0.974319	0.021588	0.001091	0.003003	CS pos: 43-44. VHA-DT. Pr: 0.9849
MFLKFHEJ_00715	Chromosome partition protein Smc	SP(Sec/SPI)	0.611984	0.005216	0.027526	0.355274	CS pos: 32-33. TQL-TN. Pr: 0.0852
MFLKFHEJ_00717	hypothetical protein	SP(Sec/SPI)	0.737541	0.001487	0.052301	0.20867	CS pos: 29-30. VEN-AQ. Pr: 0.3453
MFLKFHEJ_00719	Multiple sugar-binding protein	LIPO(Sec/SPII)	0.002528	0.000132	0.997147	0.000193	CS pos: 22-23. TAA-CS. Pr: 0.9970
MFLKFHEJ_00725	hypothetical protein	SP(Sec/SPI)	0.833361	0.019988	0.033145	0.113505	CS pos: 30-31. TKA-GS. Pr: 0.3730
MFLKFHEJ_00737	hypothetical protein	SP(Sec/SPI)	0.892764	0.01037	0.016268	0.080598	CS pos: 38-39. VQA-VS. Pr: 0.3507
MFLKFHEJ_00738	hypothetical protein	LIPO(Sec/SPII)	0.001862	0.000092	0.997809	0.000237	CS pos: 22-23. VVA-CS. Pr: 0.9984
MFLKFHEJ_00741	Oligopeptide-binding protein OppA	LIPO(Sec/SPII)	0.002112	0.000125	0.997566	0.000197	CS pos: 22-23. LAA-CG. Pr: 0.9980
MFLKFHEJ_00743	hypothetical protein	SP(Sec/SPI)	0.558344	0.002022	0.12347	0.316163	CS pos: 35-36. VSN-FT. Pr: 0.0583
MFLKFHEJ_00748	L-cystine-binding protein FliY	LIPO(Sec/SPII)	0.002012	0.000062	0.997724	0.000202	CS pos: 18-19. LTG-CE. Pr: 0.9919
MFLKFHEJ_00758	hypothetical protein	SP(Sec/SPI)	0.769047	0.013557	0.05541	0.161986	CS pos: 35-36. SNA-TT. Pr: 0.3649
MFLKFHEJ_00759	L-asparaginase 1	SP(Sec/SPI)	0.529247	0.001886	0.201905	0.266962	CS pos: 20-21. SDA-GL. Pr: 0.2193
MFLKFHEJ_00762	hypothetical protein	SP(Sec/SPI)	0.92206	0.027932	0.041655	0.008353	CS pos: 34-35. VQA-AS. Pr: 0.8476
MFLKFHEJ_00847	hypothetical protein	SP(Sec/SPI)	0.992208	0.002583	0.002271	0.002937	CS pos: 25-26. VMA-AK. Pr: 0.9346
MFLKFHEJ_00850	hypothetical protein	SP(Sec/SPI)	0.877358	0.11862	0.00191	0.002111	CS pos: 30-31. VRA-AN. Pr: 0.9677
MFLKFHEJ_00851	hypothetical protein	SP(Sec/SPI)	0.890385	0.083291	0.015884	0.01044	CS pos: 38-39. VQA-AT. Pr: 0.6120
MFLKFHEJ_00852	hypothetical protein	SP(Sec/SPI)	0.956793	0.040288	0.001849	0.00107	CS pos: 32-33. VHA-DD. Pr: 0.9895
MFLKFHEJ_00867	putative membrane protein YdfK	LIPO(Sec/SPII)	0.007752	0.000656	0.678956	0.312636	CS pos: 18-19. SIG-CF. Pr: 0.6846
MFLKFHEJ_00887	Manganese ABC transporter substrate-binding lipoprotein	LIPO(Sec/SPII)	0.006092	0.0002	0.993311	0.000397	CS pos: 27-28. VSA-CS. Pr: 0.9941
MFLKFHEJ_00922	hypothetical protein	SP(Sec/SPI)	0.605182	0.003215	0.028639	0.362965	CS pos: 29-30. VGA-KR. Pr: 0.4433
MFLKFHEJ_00958	hypothetical protein	SP(Sec/SPI)	0.664968	0.014872	0.045405	0.274755	CS pos: 42-43. VAA-ER. Pr: 0.5439
MFLKFHEJ_00966	hypothetical protein	LIPO(Sec/SPII)	0.473521	0.004364	0.517815	0.004301	CS pos: 21-22. AFA-CV. Pr: 0.5086
MFLKFHEJ_00975	Cyclodextrin-binding protein	LIPO(Sec/SPII)	0.000586	0.00012	0.999161	0.000132	CS pos: 22-23. LAA-CS. Pr: 0.9995
MFLKFHEJ_00995	hypothetical protein	SP(Sec/SPI)	0.950348	0.036367	0.002476	0.010809	CS pos: 35-36. VQA-AS. Pr: 0.8930
MFLKFHEJ_01008	hypothetical protein	SP(Sec/SPI)	0.53609	0.00205	0.06988	0.39198	CS pos: 31-32. SFT-DR. Pr: 0.3060
MFLKFHEJ_01029	hypothetical protein	SP(Sec/SPI)	0.935027	0.036981	0.01545	0.012542	CS pos: 36-37. VQA-ST. Pr: 0.5465
MFLKFHEJ_01045	hypothetical protein	SP(Sec/SPI)	0.968561	0.022325	0.007309	0.001805	CS pos: 30-31. SQA-AS. Pr: 0.7283
MFLKFHEJ_01051	Membrane lipoprotein TmpC	LIPO(Sec/SPII)	0.000938	0.000088	0.998765	0.00021	CS pos: 24-25. LTA-CS. Pr: 0.9992
MFLKFHEJ_01052	Membrane lipoprotein TmpC	LIPO(Sec/SPII)	0.000759	0.000058	0.998996	0.000187	CS pos: 24-25. LTA-CS. Pr: 0.9994
MFLKFHEJ_01100	Membrane protein insertase MisCA	LIPO(Sec/SPII)	0.005352	0.001309	0.991696	0.001643	CS pos: 28-29. LTG-CA. Pr: 0.9918
MFLKFHEJ_01121	Phosphate-import protein PhnD	LIPO(Sec/SPII)	0.0005	0.000111	0.99922	0.000169	CS pos: 21-22. LAA-CS. Pr: 0.9996
MFLKFHEJ_01130	hypothetical protein	SP(Sec/SPI)	0.975866	0.001811	0.006482	0.01584	CS pos: 24-25. VNA-AI. Pr: 0.8912
MFLKFHEJ_01134	hypothetical protein	SP(Sec/SPI)	0.947298	0.044582	0.002886	0.005234	CS pos: 35-36. VLA-AT. Pr: 0.9057
MFLKFHEJ_01137	hypothetical protein	LIPO(Sec/SPII)	0.002039	0.000301	0.997251	0.000409	CS pos: 23-24. LVA-CG. Pr: 0.9977
MFLKFHEJ_01144	hypothetical protein	SP(Sec/SPI)	0.692832	0.002077	0.249116	0.055975	CS pos: 28-29. KNA-EK. Pr: 0.2447
MFLKFHEJ_01152	hypothetical protein	SP(Sec/SPI)	0.939972	0.025388	0.001499	0.033141	CS pos: 39-40. VHA-DD. Pr: 0.9410
MFLKFHEJ_01157	hypothetical protein	SP(Sec/SPI)	0.99243	0.002298	0.004223	0.001049	CS pos: 30-31. VQA-SS. Pr: 0.5363
MFLKFHEJ_01161	hypothetical protein	SP(Sec/SPI)	0.99243	0.002298	0.004223	0.001049	CS pos: 30-31. VQA-SS. Pr: 0.5363
MFLKFHEJ_01252	hypothetical protein	SP(Sec/SPI)	0.938805	0.002563	0.056783	0.001849	CS pos: 33-34. AQA-AI. Pr: 0.8104
MFLKFHEJ_01253	hypothetical protein	SP(Sec/SPI)	0.971004	0.001674	0.021797	0.005525	CS pos: 32-33. VQA-AV. Pr: 0.8463
MFLKFHEJ_01265	hypothetical protein	SP(Sec/SPI)	0.987591	0.007722	0.003969	0.000717	CS pos: 30-31. VNA-AI. Pr: 0.6587
MFLKFHEJ_01282	Dipeptide-binding protein DppE	LIPO(Sec/SPII)	0.010404	0.000769	0.988591	0.000236	CS pos: 22-23. LAA-CS. Pr: 0.9895
MFLKFHEJ_01299	hypothetical protein	LIPO(Sec/SPII)	0.001864	0.000182	0.997571	0.000383	CS pos: 19-20. LSG-CG. Pr: 0.9986
MFLKFHEJ_01308	Putative penicillin-binding protein PbpX	SP(Sec/SPI)	0.657111	0.003248	0.058749	0.280891	CS pos: 28-29. GDK-LD. Pr: 0.1744
MFLKFHEJ_01332	Oxidoreductase YdhF	SP(Sec/SPI)	0.679434	0.008275	0.044972	0.267319	CS pos: 37-38. IQA-AY. Pr: 0.2456
MFLKFHEJ_01337	ABC transporter glutamine-binding protein GlnH	LIPO(Sec/SPII)	0.001003	0.00013	0.998637	0.00023	CS pos: 21-22. LSG-CK. Pr: 0.9990
MFLKFHEJ_01340	putative ABC transporter ATP-binding protein	SP(Sec/SPI)	0.54286	0.005302	0.074128	0.377711	CS pos: 39-40. VIA-PT. Pr: 0.1506
MFLKFHEJ_01346	ABC transporter glutamine-binding protein GlnH	LIPO(Sec/SPII)	0.004128	0.000107	0.99549	0.000275	CS pos: 22-23. LTA-CG. Pr: 0.9962
MFLKFHEJ_01352	hypothetical protein	SP(Sec/SPI)	0.987382	0.000513	0.011246	0.000859	CS pos: 25-26. TYA-SK. Pr: 0.9587
MFLKFHEJ_01354	hypothetical protein	LIPO(Sec/SPII)	0.000479	0.000108	0.999264	0.000149	CS pos: 22-23. LSA-CS. Pr: 0.9996
MFLKFHEJ_01371	hypothetical protein	LIPO(Sec/SPII)	0.007365	0.000338	0.779262	0.213035	CS pos: 23-24. GIA-CW. Pr: 0.7823
MFLKFHEJ_01393	2-succinyl-6-hydroxy-2,4-cyclohexadiene-1-carboxylate synthase	SP(Sec/SPI)	0.583787	0.009105	0.293544	0.113564	CS pos: 28-29. KMA-MT. Pr: 0.0867
MFLKFHEJ_01425	CDP-diacylglycerol--glycerol-3-phosphate 3-phosphatidyltransferase	SP(Sec/SPI)	0.699145	0.01193	0.024505	0.26442	CS pos: 32-33. VQA-AG. Pr: 0.5604
MFLKFHEJ_01427	Ribonuclease Y	SP(Sec/SPI)	0.500249	0.004832	0.074019	0.4209	CS pos: 27-28. GYA-IR. Pr: 0.1991
MFLKFHEJ_01448	hypothetical protein	SP(Sec/SPI)	0.99126	0.00304	0.004763	0.000937	CS pos: 30-31. VFA-DN. Pr: 0.9549
MFLKFHEJ_01454	hypothetical protein	SP(Sec/SPI)	0.947564	0.01175	0.03927	0.001416	CS pos: 29-30. VKA-AK. Pr: 0.8890
MFLKFHEJ_01456	hypothetical protein	SP(Sec/SPI)	0.981927	0.0059	0.009606	0.002566	CS pos: 31-32. VDA-KS. Pr: 0.8001
MFLKFHEJ_01472	Spermidine/putrescine-binding periplasmic protein	LIPO(Sec/SPII)	0.219055	0.000366	0.772172	0.008407	CS pos: 14-15. LIA-CA. Pr: 0.7378
MFLKFHEJ_01474	CdaA regulatory protein CdaR	SP(Sec/SPI)	0.516847	0.003884	0.018533	0.460736	CS pos: 37-38. TQG-ES. Pr: 0.1068
MFLKFHEJ_01478	hypothetical protein	SP(Sec/SPI)	0.625879	0.004338	0.060968	0.308816	CS pos: 38-39. TQA-MG. Pr: 0.1368
MFLKFHEJ_01489	hypothetical protein	SP(Sec/SPI)	0.549931	0.009346	0.16695	0.273772	CS pos: 33-34. TYQ-QQ. Pr: 0.2390
MFLKFHEJ_01494	hypothetical protein	LIPO(Sec/SPII)	0.025569	0.00297	0.523438	0.448023	CS pos: 25-26. GVC-CG. Pr: 0.3982
MFLKFHEJ_01495	hypothetical protein	LIPO(Sec/SPII)	0.088019	0.001368	0.783287	0.127326	CS pos: 24-25. AVS-CF. Pr: 0.7829
MFLKFHEJ_01506	Adaptive-response sensory-kinase SasA	SP(Sec/SPI)	0.859019	0.002181	0.020317	0.118482	CS pos: 30-31. GYA-RN. Pr: 0.5577
MFLKFHEJ_01574	Cell shape-determining protein MreC	LIPO(Sec/SPII)	0.23689	0.004795	0.498898	0.259417	CS pos: 26-27. LGG-SV. Pr: 0.4411
MFLKFHEJ_01576	hypothetical protein	SP(Sec/SPI)	0.589237	0.022198	0.052518	0.336047	CS pos: 34-35. AQA-AI. Pr: 0.4228
MFLKFHEJ_01637	Protein FmtA	SP(Sec/SPI)	0.812692	0.001606	0.184421	0.001281	CS pos: 28-29. VQA-KS. Pr: 0.7567
MFLKFHEJ_01657	hypothetical protein	LIPO(Sec/SPII)	0.000662	0.000082	0.999034	0.000222	CS pos: 20-21. LTG-CS. Pr: 0.9995
MFLKFHEJ_01719	hypothetical protein	SP(Sec/SPI)	0.85345	0.014134	0.110509	0.021908	CS pos: 36-37. VYA-VS. Pr: 0.3614
MFLKFHEJ_01720	Membrane lipoprotein TpN32	SP(Sec/SPI)	0.594654	0.123074	0.066601	0.215671	CS pos: 37-38. NQA-KT. Pr: 0.4123
MFLKFHEJ_01811	hypothetical protein	SP(Sec/SPI)	0.984814	0.008433	0.005272	0.00148	CS pos: 29-30. VNA-AL. Pr: 0.9421
MFLKFHEJ_01812	hypothetical protein	LIPO(Sec/SPII)	0.042192	0.000558	0.559371	0.397879	CS pos: 18-19. ALG-CA. Pr: 0.5464
MFLKFHEJ_01844	hypothetical protein	SP(Sec/SPI)	0.495388	0.001209	0.241089	0.262315	CS pos: 26-27. ISG-DN. Pr: 0.1945
MFLKFHEJ_01856	Phosphate-binding protein PstS 1	LIPO(Sec/SPII)	0.000951	0.000121	0.998552	0.000376	CS pos: 22-23. VTG-CT. Pr: 0.9993
MFLKFHEJ_01880	hypothetical protein	SP(Sec/SPI)	0.703526	0.075295	0.060446	0.160734	CS pos: 29-30. SLA-SY. Pr: 0.2396
MFLKFHEJ_01898	Protein translocase subunit SecY	SP(Sec/SPI)	0.632963	0.024649	0.013406	0.328982	CS pos: 41-42. VNA-KA. Pr: 0.3889
MFLKFHEJ_01923	hypothetical protein	SP(Sec/SPI)	0.646093	0.002029	0.170601	0.181278	CS pos: 20-21. SHA-AV. Pr: 0.4805
MFLKFHEJ_01936	ATP-dependent zinc metalloprotease FtsH	SP(Sec/SPI)	0.549549	0.042773	0.131179	0.276499	CS pos: 31-32. ALG-GS. Pr: 0.2351
MFLKFHEJ_01960	hypothetical protein	LIPO(Sec/SPII)	0.002832	0.000089	0.607436	0.389643	CS pos: 20-21. GIC-CA. Pr: 0.5483
MFLKFHEJ_01969	hypothetical protein	SP(Sec/SPI)	0.912788	0.018019	0.001642	0.067552	CS pos: 49-50. VLA-DT. Pr: 0.8755
MFLKFHEJ_01971	hypothetical protein	SP(Sec/SPI)	0.948899	0.019515	0.00204	0.029546	CS pos: 45-46. VKA-AT. Pr: 0.9178
MFLKFHEJ_01989	hypothetical protein	SP(Sec/SPI)	0.966934	0.015892	0.014176	0.002997	CS pos: 33-34. VQA-AP. Pr: 0.6575
MFLKFHEJ_01990	hypothetical protein	SP(Sec/SPI)	0.985492	0.008569	0.004028	0.001912	CS pos: 33-34. VQA-AT. Pr: 0.5312
MFLKFHEJ_02013	Dipeptide-binding protein DppE	LIPO(Sec/SPII)	0.000981	0.000124	0.998658	0.000237	CS pos: 23-24. LAA-CS. Pr: 0.9992
MFLKFHEJ_02014	Dipeptide-binding protein DppE	LIPO(Sec/SPII)	0.001823	0.000234	0.997725	0.000219	CS pos: 22-23. LAA-CG. Pr: 0.9982
MFLKFHEJ_02022	hypothetical protein	SP(Sec/SPI)	0.992736	0.001035	0.005403	0.000826	CS pos: 24-25. VQA-GT. Pr: 0.9698
MFLKFHEJ_02028	hypothetical protein	LIPO(Sec/SPII)	0.000601	0.000086	0.999095	0.000218	CS pos: 21-22. LTA-CS. Pr: 0.9996
MFLKFHEJ_02033	hypothetical protein	SP(Sec/SPI)	0.993857	0.001709	0.003133	0.001301	CS pos: 27-28. VDA-AS. Pr: 0.9563
MFLKFHEJ_02034	hypothetical protein	SP(Sec/SPI)	0.920181	0.030479	0.038068	0.011271	CS pos: 38-39. VSA-AT. Pr: 0.2341
MFLKFHEJ_02039	S-layer protein	SP(Sec/SPI)	0.987377	0.005669	0.006275	0.00068	CS pos: 30-31. VNA-AS. Pr: 0.5765
MFLKFHEJ_02047	S-layer protein	SP(Sec/SPI)	0.994218	0.003231	0.002206	0.000345	CS pos: 30-31. VNA-AD. Pr: 0.8734
MFLKFHEJ_02050	hypothetical protein	SP(Sec/SPI)	0.900708	0.001357	0.089984	0.007951	CS pos: 28-29. SHA-NT. Pr: 0.5325
MFLKFHEJ_02069	hypothetical protein	LIPO(Sec/SPII)	0.001031	0.000178	0.998582	0.00021	CS pos: 22-23. ATA-CS. Pr: 0.9990
MFLKFHEJ_02083	hypothetical protein	SP(Sec/SPI)	0.973905	0.015149	0.009554	0.001393	CS pos: 25-26. THA-AT. Pr: 0.9586
MFLKFHEJ_02097	putative protein YpuA	SP(Sec/SPI)	0.998376	0.000438	0.000708	0.000478	CS pos: 27-28. VLA-DD. Pr: 0.9934
MFLKFHEJ_02107	Membrane-bound lytic murein transglycosylase F	SP(Sec/SPI)	0.810162	0.011573	0.071755	0.10651	CS pos: 20-21. TQA-AK. Pr: 0.6589
MFLKFHEJ_02112	Endoglucanase	SP(Sec/SPI)	0.816898	0.002414	0.009191	0.171497	CS pos: 26-27. IRA-DN. Pr: 0.7568
MFLKFHEJ_02123	hypothetical protein	SP(Sec/SPI)	0.990166	0.002383	0.003792	0.003659	CS pos: 29-30. VKA-DT. Pr: 0.9664
MFLKFHEJ_02131	hypothetical protein	SP(Sec/SPI)	0.996459	0.000289	0.003005	0.000247	CS pos: 26-27. VQA-VD. Pr: 0.9833
MFLKFHEJ_02132	hypothetical protein	SP(Sec/SPI)	0.993999	0.00092	0.004627	0.000454	CS pos: 25-26. VKA-DD. Pr: 0.9734
MFLKFHEJ_02137	hypothetical protein	SP(Sec/SPI)	0.560763	0.008682	0.007117	0.423438	CS pos: 35-36. SNA-DT. Pr: 0.3967
