# Supplementary material for: Comparative Analysis of Lactobacillus gasseri and Lactobacillus crispatus Isolated From Human Urogenital and Gastrointestinal Tracts
Source: Front Microbiol. 2020 Jan 22;10:3146. doi: 10.3389/fmicb.2019.03146 (PMC6988505; doi:10.3389/fmicb.2019.03146)
Supplement: FILE S2 — Upregulated genes (Log2 ≥ 1 and p-value < 0.01) in SVF compared to growth in MRS for the four Lactobacillus strains. [file Data_Sheet_2.CSV]

Gene	Non-unique Gene name	Annotation	No. isolates	No. sequences	Avg sequences per isolate	Genome Fragment	Order within Fragment	Accessory Fragment	Accessory Order with Fragment	QC	Min group size nuc	Max group size nuc	Avg group size nuc	Lcr_I	Lcr_V	Lga_I	Lga_V
bceA		Bacitracin export ATP-binding protein BceA	4	4	1	10	1			Investigate	746	746	746	FHMKBMOJ_00029	HDKMCEPM_00048	DDIDJEEL_00080	IFOBAGCJ_00254
dps		DNA protection during starvation protein	4	4	1	6	1			Investigate	467	467	467	FHMKBMOJ_00069	HDKMCEPM_00203	DDIDJEEL_00040	IFOBAGCJ_00077
celD		PTS system cellobiose-specific EIIA component	4	4	1	12	1			Investigate	326	371	348	FHMKBMOJ_00221	HDKMCEPM_00069	DDIDJEEL_00113	IFOBAGCJ_00170
lldD		L-lactate dehydrogenase	4	4	1	5	1			Investigate	1238	1280	1259	FHMKBMOJ_00261	HDKMCEPM_00083	DDIDJEEL_00043	IFOBAGCJ_00043
ybhL		Inner membrane protein YbhL	4	4	1	11	1			Investigate	269	713	506	FHMKBMOJ_00104	HDKMCEPM_00097	DDIDJEEL_00050	IFOBAGCJ_00114
group_45		hypothetical protein	4	4	1	3	1			Investigate	218	227	222	FHMKBMOJ_00011	HDKMCEPM_00045	DDIDJEEL_00034	IFOBAGCJ_00072
group_46		Acid shock protein	4	4	1	4	1			Investigate	425	449	432	FHMKBMOJ_00013	HDKMCEPM_00086	DDIDJEEL_00019	IFOBAGCJ_00071
pyrB		Aspartate carbamoyltransferase	4	4	1	13	1			Investigate	956	956	956	FHMKBMOJ_00001	HDKMCEPM_00015	DDIDJEEL_00006	IFOBAGCJ_00044
pyrC		Dihydroorotase	4	4	1	7	1			Investigate	1277	1277	1277	FHMKBMOJ_00002	HDKMCEPM_00029	DDIDJEEL_00003	IFOBAGCJ_00031
carA		Carbamoyl-phosphate synthase small chain	4	4	1	1	1			Investigate	1085	1088	1086	FHMKBMOJ_00003	HDKMCEPM_00020	DDIDJEEL_00002	IFOBAGCJ_00026
pyrE		Orotate phosphoribosyltransferase	4	4	1	8	1			Investigate	638	638	638	FHMKBMOJ_00004	HDKMCEPM_00094	DDIDJEEL_00007	IFOBAGCJ_00054
pyrF		Orotidine 5'-phosphate decarboxylase	4	4	1	9	1			Investigate	704	707	705	FHMKBMOJ_00006	HDKMCEPM_00148	DDIDJEEL_00004	IFOBAGCJ_00099
carB		Carbamoyl-phosphate synthase large chain	4	4	1	2	1			Investigate	3188	3188	3188	FHMKBMOJ_00008	HDKMCEPM_00021	DDIDJEEL_00001	IFOBAGCJ_00020
npr		NADH peroxidase	3	3	1	15	1	19	1	Investigate	1364	1367	1366	FHMKBMOJ_00014	HDKMCEPM_00027		IFOBAGCJ_00019
naiP		Putative niacin/nicotinamide transporter NaiP	3	3	1	36	1	10	1	Investigate	1229	1232	1231	FHMKBMOJ_00032		DDIDJEEL_00011	IFOBAGCJ_00179
bceB		Bacitracin export permease protein BceB	3	3	1	33	1	3	1	Investigate	1826	1868	1840	FHMKBMOJ_00046	HDKMCEPM_00049	DDIDJEEL_00119
natA		ABC transporter ATP-binding protein NatA	3	3	1	18	1	24	1	Investigate	707	707	707	FHMKBMOJ_00066	HDKMCEPM_00264	DDIDJEEL_00077
group_117		hypothetical protein	3	3	1	47	1	12	1	Investigate	491	491	491	FHMKBMOJ_00068	HDKMCEPM_00134		IFOBAGCJ_00304
group_123		hypothetical protein	3	3	1	41	1	8	1	Investigate	656	656	656	FHMKBMOJ_00080	HDKMCEPM_00128	DDIDJEEL_00161
sad		Succinate semialdehyde dehydrogenase [NAD(P)+] Sad	3	3	1	32	1	18	1	Investigate	1373	1382	1379	FHMKBMOJ_00087	HDKMCEPM_00228		IFOBAGCJ_00076
nagB		Glucosamine-6-phosphate deaminase	3	3	1	42	1	27	1	Investigate	719	719	719	FHMKBMOJ_00088	HDKMCEPM_00034		IFOBAGCJ_00073
yvdM		Beta-phosphoglucomutase	3	3	1	46	1	1	1	Investigate	662	662	662	FHMKBMOJ_00089	HDKMCEPM_00041		IFOBAGCJ_00012
fetB		putative iron export permease protein FetB	3	3	1	29	1	29	1	Investigate	746	758	754	FHMKBMOJ_00096	HDKMCEPM_00127		IFOBAGCJ_00286
yfbR		5'-deoxynucleotidase YfbR	3	3	1	30	1	31	1	Investigate	644	644	644	FHMKBMOJ_00112	HDKMCEPM_00263	DDIDJEEL_00137
simA		6-phospho-alpha-glucosidase 1	3	3	1	31	1	32	1	Investigate	1337	1343	1339	FHMKBMOJ_00123	HDKMCEPM_00100	DDIDJEEL_00075
bbmA		Intracellular maltogenic amylase	3	3	1	22	1	23	1	Investigate	1721	1724	1722	FHMKBMOJ_00125	HDKMCEPM_00031		IFOBAGCJ_00061
cycB		Cyclodextrin-binding protein	3	3	1	43	1	20	1	Investigate	1217	1226	1223	FHMKBMOJ_00130	HDKMCEPM_00028		IFOBAGCJ_00008
btuD_2		Vitamin B12 import ATP-binding protein BtuD	3	3	1	14	1	22	1	Investigate	1436	1595	1542	FHMKBMOJ_00133	HDKMCEPM_00216		IFOBAGCJ_00224
gmuR		HTH-type transcriptional regulator GmuR	3	3	1	21	1	5	1	Investigate	722	725	724	FHMKBMOJ_00135		DDIDJEEL_00101	IFOBAGCJ_00126
menH		2-succinyl-6-hydroxy-2,4-cyclohexadiene-1-carboxylate synthase	3	3	1	35	1	34	1	Investigate	749	755	751	FHMKBMOJ_00160		DDIDJEEL_00105	IFOBAGCJ_00241
malG		Maltose transport system permease protein MalG	3	3	1	44	1	13	1	Investigate	857	857	857	FHMKBMOJ_00168	HDKMCEPM_00026		IFOBAGCJ_00017
group_156		hypothetical protein	3	3	1	26	1	11	1	Investigate	1355	1358	1357	FHMKBMOJ_00180	HDKMCEPM_00025		IFOBAGCJ_00015
tmung		Type-4 uracil-DNA glycosylase	3	3	1	27	1	16	1	Investigate	650	659	656	FHMKBMOJ_00188	HDKMCEPM_00276		IFOBAGCJ_00191
rpiA		Ribose-5-phosphate isomerase A	3	3	1	25	1	26	1	Investigate	692	698	694	FHMKBMOJ_00202	HDKMCEPM_00301		IFOBAGCJ_00319
bglF		PTS system beta-glucoside-specific EIIBCA component	3	3	1	39	1	2	1	Investigate	2018	2021	2020	FHMKBMOJ_00211	HDKMCEPM_00234		IFOBAGCJ_00027
malL		Oligo-1,6-glucosidase	3	3	1	37	1	30	1	Investigate	1658	1661	1660	FHMKBMOJ_00224	HDKMCEPM_00035		IFOBAGCJ_00150
purB		Adenylosuccinate lyase	3	3	1	17	1	28	1	Investigate	1295	1298	1297	FHMKBMOJ_00225	HDKMCEPM_00072		IFOBAGCJ_00102
purA		Adenylosuccinate synthetase	3	3	1	20	1	6	1	Investigate	1289	1289	1289	FHMKBMOJ_00254	HDKMCEPM_00096		IFOBAGCJ_00141
potB		hypothetical protein	3	3	1	269	1	261	1	Investigate	830	866	842		HDKMCEPM_00019	DDIDJEEL_00157	IFOBAGCJ_00024
spuD		Putrescine-binding periplasmic protein SpuD	3	3	1	275	1	259	1	Investigate	1049	1061	1053		HDKMCEPM_00023	DDIDJEEL_00021	IFOBAGCJ_00004
potA		Spermidine/putrescine import ATP-binding protein PotA	3	3	1	270	1	256	1	Investigate	1040	1043	1042		HDKMCEPM_00024	DDIDJEEL_00054	IFOBAGCJ_00005
ydcV		Inner membrane ABC transporter permease protein YdcV	3	3	1	273	1	258	1	Investigate	788	797	791		HDKMCEPM_00037	DDIDJEEL_00128	IFOBAGCJ_00013
htrA		Serine protease Do-like HtrA	3	3	1	45	1	9	1	Investigate	1220	1262	1246	FHMKBMOJ_00051	HDKMCEPM_00105	DDIDJEEL_00035
ade		Adenine deaminase	3	3	1	274	1	257	1	Investigate	1700	1703	1701		HDKMCEPM_00109	DDIDJEEL_00029	IFOBAGCJ_00006
licB		Lichenan-specific phosphotransferase enzyme IIB component	3	3	1	272	1	262	1	Investigate	323	338	328		HDKMCEPM_00110	DDIDJEEL_00032	IFOBAGCJ_00123
msrA2		Peptide methionine sulfoxide reductase MsrA 2	3	3	1	271	1	260	1	Investigate	557	566	560		HDKMCEPM_00230	DDIDJEEL_00127	IFOBAGCJ_00222
pbuG		Guanine/hypoxanthine permease PbuG	3	3	1	16	1	7	1	Investigate	1310	1310	1310	FHMKBMOJ_00081		DDIDJEEL_00109	IFOBAGCJ_00002
ywaC		GTP pyrophosphokinase YwaC	3	3	1	28	1	21	1	Investigate	611	614	612	FHMKBMOJ_00016	HDKMCEPM_00054	DDIDJEEL_00126
sasA_1		Adaptive-response sensory-kinase SasA	3	3	1	24	1	17	1	Investigate	1274	1277	1276	FHMKBMOJ_00018	HDKMCEPM_00060	DDIDJEEL_00117
group_49		hypothetical protein	3	3	1	40	1	14	1	Investigate	344	407	372	FHMKBMOJ_00038		DDIDJEEL_00120	IFOBAGCJ_00193
hpt		Hypoxanthine-guanine phosphoribosyltransferase	3	3	1	34	1	4	1	Investigate	533	536	534	FHMKBMOJ_00145	HDKMCEPM_00047		IFOBAGCJ_00261
group_62		hypothetical protein	3	3	1	38	1	33	1	Investigate	692	845	792	FHMKBMOJ_00146	HDKMCEPM_00279	DDIDJEEL_00057
clcA		H(+)/Cl(-) exchange transporter ClcA	3	3	1	23	1	25	1	Investigate	260	1238	912	FHMKBMOJ_00007		DDIDJEEL_00171	IFOBAGCJ_00152
pyrP		Uracil permease	3	3	1	19	1	15	1	Investigate	1331	1331	1331	FHMKBMOJ_00009	HDKMCEPM_00053	DDIDJEEL_00010
group_1		hypothetical protein	2	2	1	89	1	65	1	Investigate	398	491	444	FHMKBMOJ_00015	HDKMCEPM_00085
group_10	pyrR_1	Bifunctional protein pyrR	2	2	1	65	1	112	1	Investigate	527	536	531	FHMKBMOJ_00005		DDIDJEEL_00005
ribE		Riboflavin synthase	2	2	1	124	1	77	1	Investigate	596	596	596	FHMKBMOJ_00021	HDKMCEPM_00044
group_103		IS110 family transposase ISLhe4	2	2	1	101	1	42	1	Investigate	1226	1226	1226	FHMKBMOJ_00207	HDKMCEPM_00237
yhfK		putative sugar epimerase YhfK	2	2	1	97	1	44	1	Investigate	644	644	644	FHMKBMOJ_00034	HDKMCEPM_00159
pyrR		Bifunctional protein pyrR	2	2	1	51	1	98	1	Investigate	527	542	534	FHMKBMOJ_00025	HDKMCEPM_00080
group_111		hypothetical protein	2	2	1	58	1	72	1	Investigate	296	491	393	FHMKBMOJ_00047	HDKMCEPM_00002
ribBA		Riboflavin biosynthesis protein RibBA	2	2	1	125	1	59	1	Investigate	1178	1178	1178	FHMKBMOJ_00048	HDKMCEPM_00073
ribD		Riboflavin biosynthesis protein RibD	2	2	1	73	1	62	1	Investigate	1058	1061	1059	FHMKBMOJ_00058	HDKMCEPM_00050
group_114		D-lactate dehydrogenase	2	2	1	84	1	57	1	Investigate	1013	1013	1013	FHMKBMOJ_00060			IFOBAGCJ_00321
group_115		N-acetyldiaminopimelate deacetylase	2	2	1	60	1	119	1	Investigate	1271	1271	1271	FHMKBMOJ_00062	HDKMCEPM_00005
ytrA		HTH-type transcriptional repressor YtrA	2	2	1	87	1	70	1	Investigate	368	374	371	FHMKBMOJ_00070		DDIDJEEL_00070
group_124		hypothetical protein	2	2	1	131	1	87	1	Investigate	830	833	831	FHMKBMOJ_00085	HDKMCEPM_00193
group_129		hypothetical protein	2	2	1	105	1	49	1	Investigate	1526	1553	1539	FHMKBMOJ_00100			IFOBAGCJ_00069
group_130		hypothetical protein	2	2	1	59	1	85	1	Investigate	164	215	189	FHMKBMOJ_00103		DDIDJEEL_00024
dxs		1-deoxy-D-xylulose-5-phosphate synthase	2	2	1	92	1	113	1	Investigate	1745	1808	1776	FHMKBMOJ_00105			IFOBAGCJ_00065
zwf		Glucose-6-phosphate 1-dehydrogenase	2	2	1	71	1	86	1	Investigate	1448	1451	1449	FHMKBMOJ_00108			IFOBAGCJ_00119
group_136		hypothetical protein	2	2	1	77	1	80	1	Investigate	941	1304	1122	FHMKBMOJ_00122	HDKMCEPM_00286
group_139		hypothetical protein	2	2	1	129	1	71	1	Investigate	413	416	414	FHMKBMOJ_00126			IFOBAGCJ_00279
tcrA		Transcriptional regulatory protein TcrA	2	2	1	88	1	82	1	Investigate	665	665	665	FHMKBMOJ_00024		DDIDJEEL_00129
group_142		hypothetical protein	2	2	1	111	1	54	1	Investigate	425	428	426	FHMKBMOJ_00134	HDKMCEPM_00146
group_144		putative oxidoreductase/MSMEI_2347	2	2	1	127	1	79	1	Investigate	719	821	770	FHMKBMOJ_00138	HDKMCEPM_00114
pyrDB		Dihydroorotate dehydrogenase B (NAD(+)), catalytic subunit	2	2	1	133	1	36	1	Investigate	923	923	923	FHMKBMOJ_00143		DDIDJEEL_00009
pepF1		Oligoendopeptidase F, plasmid	2	2	1	91	1	99	1	Investigate	1796	1811	1803	FHMKBMOJ_00148		DDIDJEEL_00108
group_147		hypothetical protein	2	2	1	55	1	56	1	Investigate	647	779	713	FHMKBMOJ_00150	HDKMCEPM_00251
dapE		putative succinyl-diaminopimelate desuccinylase	2	2	1	123	1	91	1	Investigate	410	1073	741	FHMKBMOJ_00158	HDKMCEPM_00265
group_15		hypothetical protein	2	2	1	69	1	116	1	Investigate	2600	5006	3803	FHMKBMOJ_00045		DDIDJEEL_00116
group_150		hypothetical protein	2	2	1	48	1	93	1	Investigate	797	803	800	FHMKBMOJ_00165	HDKMCEPM_00191
cydA		Cytochrome bd ubiquinol oxidase subunit 1	2	2	1	76	1	111	1	Investigate	1391	1430	1410	FHMKBMOJ_00171			IFOBAGCJ_00278
group_154		hypothetical protein	2	2	1	68	1	115	1	Investigate	356	356	356	FHMKBMOJ_00174	HDKMCEPM_00136
group_155		hypothetical protein	2	2	1	100	1	89	1	Investigate	458	458	458	FHMKBMOJ_00176			IFOBAGCJ_00090
group_157		hypothetical protein	2	2	1	72	1	40	1	Investigate	365	365	365	FHMKBMOJ_00181			IFOBAGCJ_00167
menH_2		2-succinyl-6-hydroxy-2,4-cyclohexadiene-1-carboxylate synthase	2	2	1	74	1	106	1	Investigate	629	920	774	FHMKBMOJ_00184	HDKMCEPM_00256
group_160		Oligosaccharide 4-alpha-D-glucosyltransferase	2	2	1	50	1	95	1	Investigate	2306	2306	2306	FHMKBMOJ_00192	HDKMCEPM_00095
yvgN		Glyoxal reductase	2	2	1	75	1	55	1	Investigate	836	836	836	FHMKBMOJ_00196	HDKMCEPM_00180
sasA_2		Adaptive-response sensory-kinase SasA	2	2	1	63	1	100	1	Investigate	1343	1343	1343	FHMKBMOJ_00201	HDKMCEPM_00162
yokD		SPBc2 prophage-derived aminoglycoside N(3')-acetyltransferase-like protein YokD	2	2	1	107	1	64	1	Investigate	815	863	839	FHMKBMOJ_00208	HDKMCEPM_00277
yajL		Protein/nucleic acid deglycase 3	2	2	1	122	1	38	1	Investigate	584	584	584	FHMKBMOJ_00213			IFOBAGCJ_00174
group_167		hypothetical protein	2	2	1	113	1	46	1	Investigate	746	884	815	FHMKBMOJ_00216	HDKMCEPM_00181
group_168		hypothetical protein	2	2	1	80	1	53	1	Investigate	548	548	548	FHMKBMOJ_00218	HDKMCEPM_00242
group_172		hypothetical protein	2	2	1	67	1	39	1	Investigate	557	575	566	FHMKBMOJ_00231		DDIDJEEL_00122
pgl		6-phosphogluconolactonase	2	2	1	57	1	48	1	Investigate	1022	1028	1025	FHMKBMOJ_00243			IFOBAGCJ_00225
group_174		hypothetical protein	2	2	1	128	1	83	1	Investigate	623	623	623	FHMKBMOJ_00246			IFOBAGCJ_00218
rarA		putative AAA domain-containing protein	2	2	1	96	1	97	1	Investigate	1262	1280	1271	FHMKBMOJ_00251			IFOBAGCJ_00143
rbsK/rbiA		Bifunctional ribokinase/ribose-5-phosphate isomerase A	2	2	1	56	1	67	1	Investigate	923	926	924	FHMKBMOJ_00252			IFOBAGCJ_00240
group_178		hypothetical protein	2	2	1	119	1	88	1	Investigate	833	833	833	FHMKBMOJ_00258	HDKMCEPM_00296
group_179		D-ribitol-5-phosphate phosphatase	2	2	1	110	1	61	1	Investigate	596	599	597	FHMKBMOJ_00260			IFOBAGCJ_00253
cbh_3		Choloylglycine hydrolase	2	2	1	687	1	667	1	Investigate	977	980	978			DDIDJEEL_00036	IFOBAGCJ_00100
malP		PTS system maltose-specific EIICB component	2	2	1	283	1	267	1	Investigate	1880	1886	1883		HDKMCEPM_00033	DDIDJEEL_00031
malP_2		Maltose phosphorylase	2	2	1	279	1	271	1	Investigate	2264	2270	2267		HDKMCEPM_00036		IFOBAGCJ_00095
group_189		hypothetical protein	2	2	1	281	1	278	1	Investigate	1334	1343	1338		HDKMCEPM_00046		IFOBAGCJ_00048
group_192		hypothetical protein	2	2	1	289	1	274	1	Investigate	1658	1658	1658		HDKMCEPM_00089		IFOBAGCJ_00172
dexB		Glucan 1,6-alpha-glucosidase	2	2	1	277	1	265	1	Investigate	1616	1619	1617		HDKMCEPM_00120		IFOBAGCJ_00052
group_199		hypothetical protein	2	2	1	287	1	273	1	Investigate	641	647	644		HDKMCEPM_00121		IFOBAGCJ_00034
cbh		Choloylglycine hydrolase	2	2	1	103	1	45	1	Investigate	977	977	977	FHMKBMOJ_00049	HDKMCEPM_00290
group_200		hypothetical protein	2	2	1	282	1	263	1	Investigate	242	482	362		HDKMCEPM_00168		IFOBAGCJ_00081
guaC		GMP reductase	2	2	1	288	1	266	1	Investigate	992	992	992		HDKMCEPM_00211		IFOBAGCJ_00110
yheI		putative multidrug resistance ABC transporter ATP-binding/permease protein YheI	2	2	1	285	1	269	1	Investigate	1382	1583	1482		HDKMCEPM_00214		IFOBAGCJ_00269
garK		Glycerate 2-kinase	2	2	1	276	1	264	1	Investigate	1139	1145	1142		HDKMCEPM_00224		IFOBAGCJ_00281
glmS		Glutamine--fructose-6-phosphate aminotransferase [isomerizing]	2	2	1	284	1	270	1	Investigate	1811	1811	1811		HDKMCEPM_00232	DDIDJEEL_00033
group_210		hypothetical protein	2	2	1	290	1	275	1	Investigate	734	737	735		HDKMCEPM_00282		IFOBAGCJ_00151
fumC		Fumarate hydratase class II	2	2	1	291	1	268	1	Investigate	1403	1406	1404		HDKMCEPM_00292		IFOBAGCJ_00233
pepC_1		Aminopeptidase C	2	2	1	686	1	662	1	Investigate	1094	1325	1209			DDIDJEEL_00015	IFOBAGCJ_00074
oxc		Oxalyl-CoA decarboxylase	2	2	1	696	1	681	1	Investigate	1694	1736	1715			DDIDJEEL_00038	IFOBAGCJ_00271
msrB		Peptide methionine sulfoxide reductase MsrB	2	2	1	690	1	650	1	Investigate	431	455	443			DDIDJEEL_00042	IFOBAGCJ_00128
group_215		hypothetical protein	2	2	1	692	1	661	1	Investigate	854	866	860			DDIDJEEL_00046	IFOBAGCJ_00288
glsA2		Glutaminase 2	2	2	1	681	1	652	1	Investigate	920	920	920			DDIDJEEL_00048	IFOBAGCJ_00023
group_217		hypothetical protein	2	2	1	699	1	683	1	Investigate	236	236	236			DDIDJEEL_00059	IFOBAGCJ_00042
group_218		hypothetical protein	2	2	1	691	1	679	1	Investigate	710	1247	978			DDIDJEEL_00063	IFOBAGCJ_00124
group_219		hypothetical protein	2	2	1	661	1	708	1	Investigate	254	530	392			DDIDJEEL_00066	IFOBAGCJ_00211
group_220		hypothetical protein	2	2	1	667	1	664	1	Investigate	476	482	479			DDIDJEEL_00069	IFOBAGCJ_00293
group_221		hypothetical protein	2	2	1	675	1	673	1	Investigate	344	443	393			DDIDJEEL_00086	IFOBAGCJ_00097
group_222		hypothetical protein	2	2	1	683	1	686	1	Investigate	623	623	623			DDIDJEEL_00090	IFOBAGCJ_00067
group_223		hypothetical protein	2	2	1	701	1	658	1	Investigate	299	299	299			DDIDJEEL_00099	IFOBAGCJ_00001
group_224		hypothetical protein	2	2	1	668	1	696	1	Investigate	851	851	851			DDIDJEEL_00102	IFOBAGCJ_00245
nth		Endonuclease III	2	2	1	707	1	684	1	Investigate	650	650	650			DDIDJEEL_00111	IFOBAGCJ_00177
group_226		hypothetical protein	2	2	1	715	1	691	1	Investigate	1532	1571	1551			DDIDJEEL_00114	IFOBAGCJ_00166
pox5		Pyruvate oxidase	2	2	1	674	1	680	1	Investigate	1808	1811	1809			DDIDJEEL_00131	IFOBAGCJ_00021
group_228		hypothetical protein	2	2	1	723	1	646	1	Investigate	413	413	413			DDIDJEEL_00142	IFOBAGCJ_00093
uidA		Beta-glucuronidase	2	2	1	718	1	685	1	Investigate	1796	1796	1796			DDIDJEEL_00148	IFOBAGCJ_00217
rhiE		Rhamnogalacturonate lyase	2	2	1	676	1	649	1	Investigate	1691	1691	1691			DDIDJEEL_00151	IFOBAGCJ_00305
group_231		hypothetical protein	2	2	1	673	1	654	1	Investigate	1484	1733	1608			DDIDJEEL_00154	IFOBAGCJ_00207
group_232		hypothetical protein	2	2	1	720	1	677	1	Investigate	530	533	531			DDIDJEEL_00163	IFOBAGCJ_00263
mco		Multicopper oxidase mco	2	2	1	81	1	63	1	Investigate	1553	1553	1553	FHMKBMOJ_00012	HDKMCEPM_00063
group_249		hypothetical protein	2	2	1	61	1	110	1	Investigate	395	395	395	FHMKBMOJ_00035	HDKMCEPM_00179
mtlD		Mannitol-1-phosphate 5-dehydrogenase	2	2	1	108	1	109	1	Investigate	1169	1169	1169	FHMKBMOJ_00037	HDKMCEPM_00008
ribH		6,7-dimethyl-8-ribityllumazine synthase	2	2	1	83	1	75	1	Investigate	464	464	464	FHMKBMOJ_00041	HDKMCEPM_00059
group_253		putative FAD-linked oxidoreductase	2	2	1	115	1	81	1	Investigate	1403	1403	1403	FHMKBMOJ_00043	HDKMCEPM_00075
group_254		hypothetical protein	2	2	1	49	1	43	1	Investigate	1181	1181	1181	FHMKBMOJ_00044	HDKMCEPM_00291
group_259		hypothetical protein	2	2	1	116	1	118	1	Investigate	356	356	356	FHMKBMOJ_00057	HDKMCEPM_00092
group_262		hypothetical protein	2	2	1	79	1	92	1	Investigate	818	818	818	FHMKBMOJ_00063	HDKMCEPM_00004
group_263		hypothetical protein	2	2	1	95	1	68	1	Investigate	239	239	239	FHMKBMOJ_00064	HDKMCEPM_00058
group_264		hypothetical protein	2	2	1	120	1	102	1	Investigate	545	545	545	FHMKBMOJ_00065	HDKMCEPM_00170
ribU		Riboflavin transporter RibU	2	2	1	117	1	52	1	Investigate	689	689	689	FHMKBMOJ_00084	HDKMCEPM_00076
lacX		Protein LacX, plasmid	2	2	1	90	1	117	1	Investigate	896	896	896	FHMKBMOJ_00091	HDKMCEPM_00074
mtlF		Mannitol-specific phosphotransferase enzyme IIA component	2	2	1	70	1	66	1	Investigate	452	452	452	FHMKBMOJ_00092	HDKMCEPM_00016
group_290		hypothetical protein	2	2	1	82	1	37	1	Investigate	1166	1166	1166	FHMKBMOJ_00114	HDKMCEPM_00090
urdA		Urocanate reductase	2	2	1	99	1	47	1	Investigate	1769	1769	1769	FHMKBMOJ_00120	HDKMCEPM_00227
group_296		hypothetical protein	2	2	1	54	1	78	1	Investigate	758	758	758	FHMKBMOJ_00128	HDKMCEPM_00243
group_3		putative transporter	2	2	1	280	1	277	1	Investigate	926	1370	1148		HDKMCEPM_00125		IFOBAGCJ_00053
group_309		hypothetical protein	2	2	1	93	1	104	1	Investigate	893	893	893	FHMKBMOJ_00154	HDKMCEPM_00160
group_310		hypothetical protein	2	2	1	132	1	73	1	Investigate	1781	1781	1781	FHMKBMOJ_00155	HDKMCEPM_00007
group_316		hypothetical protein	2	2	1	102	1	114	1	Investigate	458	458	458	FHMKBMOJ_00162	HDKMCEPM_00303
fetA		putative iron export ATP-binding protein FetA	2	2	1	126	1	69	1	Investigate	638	638	638	FHMKBMOJ_00167	HDKMCEPM_00189
araQ		L-arabinose transport system permease protein AraQ	2	2	1	94	1	35	1	Investigate	833	833	833	FHMKBMOJ_00183	HDKMCEPM_00187
phoP		Alkaline phosphatase synthesis transcriptional regulatory protein PhoP	2	2	1	104	1	101	1	Investigate	719	719	719	FHMKBMOJ_00190	HDKMCEPM_00123
melA		Alpha-galactosidase Mel36A	2	2	1	52	1	58	1	Investigate	2201	2201	2201	FHMKBMOJ_00200	HDKMCEPM_00156
bglA		Aryl-phospho-beta-D-glucosidase BglH	2	2	1	703	1	690	1	Investigate	1448	1475	1461			DDIDJEEL_00023	IFOBAGCJ_00083
bglH_2		Aryl-phospho-beta-D-glucosidase BglH	2	2	1	666	1	647	1	Investigate	1493	1493	1493			DDIDJEEL_00051	IFOBAGCJ_00115
bglH_1		Aryl-phospho-beta-D-glucosidase BglH	2	2	1	62	1	76	1	Investigate	1475	1475	1475	FHMKBMOJ_00206	HDKMCEPM_00119
rdgB		dITP/XTP pyrophosphatase	2	2	1	66	1	60	1	Investigate	623	623	623	FHMKBMOJ_00240	HDKMCEPM_00233
maa		Maltose O-acetyltransferase	2	2	1	112	1	105	1	Investigate	602	602	602	FHMKBMOJ_00244	HDKMCEPM_00108
pucK		Uric acid permease PucK	2	2	1	109	1	90	1	Investigate	1286	1286	1286	FHMKBMOJ_00248	HDKMCEPM_00039
add		Adenosine deaminase	2	2	1	114	1	108	1	Investigate	1001	1001	1001	FHMKBMOJ_00253	HDKMCEPM_00067
group_372		hypothetical protein	2	2	1	78	1	107	1	Investigate	779	779	779	FHMKBMOJ_00257	HDKMCEPM_00244
group_374		hypothetical protein	2	2	1	98	1	103	1	Investigate	440	440	440	FHMKBMOJ_00262	HDKMCEPM_00297
glpK		Glycerol kinase	2	2	1	53	1	51	1	Investigate	1499	1499	1499	FHMKBMOJ_00265	HDKMCEPM_00274
guaB		Inosine-5'-monophosphate dehydrogenase	2	2	1	118	1	96	1	Investigate	1142	1145	1143	FHMKBMOJ_00076	HDKMCEPM_00188
appA		Oligopeptide-binding protein AppA	2	2	1	121	1	84	1	Investigate	659	1769	1214	FHMKBMOJ_00022	HDKMCEPM_00082
spxA		Regulatory protein Spx	2	2	1	86	1	120	1	Investigate	398	398	398	FHMKBMOJ_00039	HDKMCEPM_00163
group_501		hypothetical protein	2	2	1	64	1	94	1	Investigate	605	617	611	FHMKBMOJ_00256	HDKMCEPM_00259
group_525		hypothetical protein	2	2	1	665	1	713	1	Investigate	389	389	389			DDIDJEEL_00014	IFOBAGCJ_00242
frc		Formyl-CoA:oxalate CoA-transferase	2	2	1	685	1	663	1	Investigate	1358	1358	1358			DDIDJEEL_00016	IFOBAGCJ_00208
exoA_1		Exodeoxyribonuclease	2	2	1	724	1	707	1	Investigate	764	764	764			DDIDJEEL_00018	IFOBAGCJ_00036
group_528		hypothetical protein	2	2	1	722	1	672	1	Investigate	1355	1355	1355			DDIDJEEL_00020	IFOBAGCJ_00168
yvqK		Cob(I)yrinic acid a,c-diamide adenosyltransferase	2	2	1	659	1	675	1	Investigate	536	536	536			DDIDJEEL_00022	IFOBAGCJ_00105
psd		Phosphatidylserine decarboxylase proenzyme	2	2	1	662	1	711	1	Investigate	1286	1286	1286			DDIDJEEL_00025	IFOBAGCJ_00032
group_531		hypothetical protein	2	2	1	688	1	700	1	Investigate	266	266	266			DDIDJEEL_00026	IFOBAGCJ_00025
group_532		hypothetical protein	2	2	1	716	1	703	1	Investigate	521	521	521			DDIDJEEL_00027	IFOBAGCJ_00086
group_533		hypothetical protein	2	2	1	698	1	659	1	Investigate	248	248	248			DDIDJEEL_00028	IFOBAGCJ_00111
group_534		putative oxidoreductase/MSMEI_2347	2	2	1	725	1	712	1	Investigate	875	875	875			DDIDJEEL_00030	IFOBAGCJ_00029
group_535		hypothetical protein	2	2	1	708	1	648	1	Investigate	386	386	386			DDIDJEEL_00037	IFOBAGCJ_00101
group_536		putative oxidoreductase/MSMEI_2347	2	2	1	700	1	665	1	Investigate	857	857	857			DDIDJEEL_00039	IFOBAGCJ_00062
group_538		hypothetical protein	2	2	1	697	1	687	1	Investigate	647	647	647			DDIDJEEL_00044	IFOBAGCJ_00112
group_540		hypothetical protein	2	2	1	682	1	705	1	Investigate	632	632	632			DDIDJEEL_00049	IFOBAGCJ_00010
hslV		ATP-dependent protease subunit HslV	2	2	1	721	1	656	1	Investigate	524	524	524			DDIDJEEL_00052	IFOBAGCJ_00327
group_543		hypothetical protein	2	2	1	663	1	678	1	Investigate	287	287	287			DDIDJEEL_00055	IFOBAGCJ_00265
rtpR		Adenosylcobalamin-dependent ribonucleoside-triphosphate reductase	2	2	1	672	1	693	1	Investigate	2234	2234	2234			DDIDJEEL_00060	IFOBAGCJ_00103
group_548		hypothetical protein	2	2	1	693	1	702	1	Investigate	794	794	794			DDIDJEEL_00064	IFOBAGCJ_00068
rclA		putative pyridine nucleotide-disulfide oxidoreductase RclA	2	2	1	712	1	706	1	Investigate	1331	1331	1331			DDIDJEEL_00067	IFOBAGCJ_00040
nagZ		Beta-hexosaminidase	2	2	1	671	1	669	1	Investigate	1925	1931	1928			DDIDJEEL_00074	IFOBAGCJ_00096
group_556		hypothetical protein	2	2	1	714	1	704	1	Investigate	605	605	605			DDIDJEEL_00078	IFOBAGCJ_00202
group_557		hypothetical protein	2	2	1	705	1	657	1	Investigate	557	557	557			DDIDJEEL_00079	IFOBAGCJ_00003
group_558		hypothetical protein	2	2	1	726	1	697	1	Investigate	761	761	761			DDIDJEEL_00081	IFOBAGCJ_00087
sugC		Trehalose import ATP-binding protein SugC	2	2	1	278	1	272	1	Investigate	1103	1106	1104		HDKMCEPM_00030		IFOBAGCJ_00007
group_563		hypothetical protein	2	2	1	710	1	698	1	Investigate	1115	1115	1115			DDIDJEEL_00087	IFOBAGCJ_00057
group_566		hypothetical protein	2	2	1	694	1	682	1	Investigate	623	623	623			DDIDJEEL_00091	IFOBAGCJ_00153
group_567		DegV domain-containing protein/M5005_Spy1226	2	2	1	695	1	699	1	Investigate	839	839	839			DDIDJEEL_00092	IFOBAGCJ_00085
ugpC		sn-glycerol-3-phosphate import ATP-binding protein UgpC	2	2	1	130	1	74	1	Investigate	1106	1112	1109	FHMKBMOJ_00079	HDKMCEPM_00185
hpf		Ribosome hibernation promotion factor	2	2	1	689	1	710	1	Investigate	545	545	545			DDIDJEEL_00103	IFOBAGCJ_00145
pepDA		Dipeptidase A	2	2	1	677	1	688	1	Investigate	1415	1415	1415			DDIDJEEL_00106	IFOBAGCJ_00273
pepO_1		Neutral endopeptidase	2	2	1	719	1	660	1	Investigate	1949	1949	1949			DDIDJEEL_00176	IFOBAGCJ_00127
hflX		GTPase HflX	2	2	1	713	1	653	1	Investigate	1280	1280	1280			DDIDJEEL_00118	IFOBAGCJ_00194
pepC_2		Aminopeptidase C	2	2	1	684	1	666	1	Investigate	1349	1349	1349			DDIDJEEL_00125	IFOBAGCJ_00306
ogt		Methylated-DNA--protein-cysteine methyltransferase	2	2	1	678	1	695	1	Investigate	509	509	509			DDIDJEEL_00134	IFOBAGCJ_00190
group_591		hypothetical protein	2	2	1	711	1	668	1	Investigate	410	410	410			DDIDJEEL_00138	IFOBAGCJ_00075
nanK		N-acetylmannosamine kinase	2	2	1	709	1	674	1	Investigate	905	905	905			DDIDJEEL_00139	IFOBAGCJ_00215
group_595		hypothetical protein	2	2	1	670	1	689	1	Investigate	995	995	995			DDIDJEEL_00144	IFOBAGCJ_00045
pepN		Aminopeptidase N	2	2	1	660	1	670	1	Investigate	2534	2534	2534			DDIDJEEL_00146	IFOBAGCJ_00260
group_600		hypothetical protein	2	2	1	727	1	694	1	Investigate	341	341	341			DDIDJEEL_00150	IFOBAGCJ_00037
yodC		Putative NAD(P)H nitroreductase YodC	2	2	1	704	1	701	1	Investigate	644	644	644			DDIDJEEL_00152	IFOBAGCJ_00122
aadR		Transcriptional activatory protein AadR	2	2	1	680	1	714	1	Investigate	629	629	629			DDIDJEEL_00159	IFOBAGCJ_00014
yfnB		Putative HAD-hydrolase YfnB	2	2	1	702	1	655	1	Investigate	707	707	707			DDIDJEEL_00160	IFOBAGCJ_00176
ykuL		CBS domain-containing protein YkuL	2	2	1	679	1	676	1	Investigate	488	488	488			DDIDJEEL_00164	IFOBAGCJ_00292
salL		Adenosyl-chloride synthase	2	2	1	706	1	692	1	Investigate	845	845	845			DDIDJEEL_00172	IFOBAGCJ_00175
group_617		hypothetical protein	2	2	1	664	1	671	1	Investigate	1538	1538	1538			DDIDJEEL_00173	IFOBAGCJ_00147
group_621		hypothetical protein	2	2	1	717	1	651	1	Investigate	248	248	248			DDIDJEEL_00179	IFOBAGCJ_00125
sph		Oleate hydratase	2	2	1	106	1	41	1	Investigate	1772	1775	1773	FHMKBMOJ_00149		DDIDJEEL_00061
phnD2		putative ABC transporter phosphonate/phosphite binding protein PhnD2	2	2	1	286	1	276	1	Investigate	932	935	933		HDKMCEPM_00040		IFOBAGCJ_00016
phnD		putative ABC transporter phosphonate/phosphite binding protein PhnD2	2	2	1	85	1	50	1	Investigate	932	935	933	FHMKBMOJ_00197		DDIDJEEL_00175
pyrR_1		Bifunctional protein pyrR	2	2	1	669	1	709	1	Investigate	536	542	539			DDIDJEEL_00008	IFOBAGCJ_00035
group_102		IS110 family transposase ISLhe4	1	1	1	157	1	186	1	Investigate	1226	1226	1226	FHMKBMOJ_00026
group_104		IS110 family transposase ISLhe4	1	1	1	395	1	309	1	Investigate	1226	1226	1226		HDKMCEPM_00165
group_106		hypothetical protein	1	1	1	254	1	136	1	Investigate	2474	2474	2474	FHMKBMOJ_00031
smc_1		Chromosome partition protein Smc	1	1	1	265	1	178	1	Investigate	2867	2867	2867	FHMKBMOJ_00072
group_12	tcrA	Transcriptional regulatory protein TcrA	1	1	1	419	1	370	1	Investigate	437	437	437		HDKMCEPM_00062
group_120		hypothetical protein	1	1	1	144	1	166	1	Investigate	362	362	362	FHMKBMOJ_00074
group_121		hypothetical protein	1	1	1	253	1	217	1	Investigate	692	692	692	FHMKBMOJ_00136
group_122		hypothetical protein	1	1	1	319	1	325	1	Investigate	692	692	692		HDKMCEPM_00268
czcR		Transcriptional activator protein CzcR	1	1	1	349	1	329	1	Investigate	227	227	227		HDKMCEPM_00061
group_134		hypothetical protein	1	1	1	164	1	235	1	Investigate	623	623	623	FHMKBMOJ_00116
group_135		hypothetical protein	1	1	1	146	1	194	1	Investigate	674	674	674	FHMKBMOJ_00203
group_151		hypothetical protein	1	1	1	228	1	179	1	Investigate	803	803	803	FHMKBMOJ_00166
group_16		hypothetical protein	1	1	1	738	1	725	1	Investigate	4151	4151	4151			DDIDJEEL_00133
group_17		hypothetical protein	1	1	1	526	1	560	2	Investigate	683	683	683				IFOBAGCJ_00088
agaA_1		N-acetylgalactosamine-6-phosphate deacetylase	1	1	1	296	1	300	1	Investigate	1151	1151	1151		HDKMCEPM_00038
agaA_2		N-acetylgalactosamine-6-phosphate deacetylase	1	1	1	360	1	345	1	Investigate	1154	1154	1154		HDKMCEPM_00167
cbh_1		Choloylglycine hydrolase	1	1	1	638	1	619	1	Investigate	977	977	977				IFOBAGCJ_00046
pspB_1		Putative phosphoserine phosphatase 2	1	1	1	398	1	318	1	Investigate	437	437	437		HDKMCEPM_00077
pspB_2		Putative phosphoserine phosphatase 2	1	1	1	464	1	291	1	Investigate	575	575	575		HDKMCEPM_00247
group_194		hypothetical protein	1	1	1	308	1	440	1	Investigate	377	377	377		HDKMCEPM_00106
group_195		hypothetical protein	1	1	1	373	1	442	1	Investigate	287	287	287		HDKMCEPM_00133
group_2		hypothetical protein	1	1	1	163	1	249	1	Investigate	647	647	647	FHMKBMOJ_00036
group_203		hypothetical protein	1	1	1	362	1	452	1	Investigate	974	974	974		HDKMCEPM_00217
group_204		hypothetical protein	1	1	1	326	1	279	1	Investigate	1409	1409	1409		HDKMCEPM_00271
group_205		hypothetical protein	1	1	1	298	1	346	1	Investigate	1409	1409	1409		HDKMCEPM_00288
group_206		hypothetical protein	1	1	1	328	1	344	1	Investigate	1409	1409	1409		HDKMCEPM_00298
group_21		hypothetical protein	1	1	1	466	1	284	1	Investigate	833	833	833		HDKMCEPM_00130
group_22		hypothetical protein	1	1	1	401	1	359	1	Investigate	740	740	740		HDKMCEPM_00254
group_23		hypothetical protein	1	1	1	185	1	190	1	Investigate	464	464	464	FHMKBMOJ_00053
group_233		hypothetical protein	1	1	1	617	1	578	1	Investigate	1346	1346	1346				IFOBAGCJ_00039
group_234		hypothetical protein	1	1	1	505	1	545	1	Investigate	1355	1355	1355				IFOBAGCJ_00063
group_235		hypothetical protein	1	1	1	526	2	560	1	Investigate	1637	1637	1637				IFOBAGCJ_00089
inuGB_1		Inulosucrase	1	1	1	524	1	583	1	Investigate	1643	1643	1643				IFOBAGCJ_00184
eno2_1		Enolase 2	1	1	1	497	1	460	1	Investigate	1286	1286	1286				IFOBAGCJ_00219
eno2_2		Enolase 2	1	1	1	492	1	487	1	Investigate	1298	1298	1298				IFOBAGCJ_00246
group_239		hypothetical protein	1	1	1	189	1	138	1	Investigate	623	623	623	FHMKBMOJ_00010
group_24		hypothetical protein	1	1	1	239	1	242	1	Investigate	305	305	305	FHMKBMOJ_00056
group_241		hypothetical protein	1	1	1	153	1	212	1	Investigate	275	275	275	FHMKBMOJ_00017
group_242		hypothetical protein	1	1	1	148	1	233	1	Investigate	746	746	746	FHMKBMOJ_00019
group_243		hypothetical protein	1	1	1	149	1	155	1	Investigate	323	323	323	FHMKBMOJ_00020
group_244		hypothetical protein	1	1	1	210	1	143	1	Investigate	704	704	704	FHMKBMOJ_00023
group_245		hypothetical protein	1	1	1	136	1	229	1	Investigate	704	704	704	FHMKBMOJ_00033
group_246		hypothetical protein	1	1	1	205	1	151	1	Investigate	641	641	641	FHMKBMOJ_00027
pdhD		Dihydrolipoyl dehydrogenase	1	1	1	231	1	130	1	Investigate	1334	1334	1334	FHMKBMOJ_00028
group_248		hypothetical protein	1	1	1	202	1	170	1	Investigate	317	317	317	FHMKBMOJ_00030
pbuG_1		Guanine/hypoxanthine permease PbuG	1	1	1	334	1	371	1	Investigate	749	749	749		HDKMCEPM_00011
luxS		S-ribosylhomocysteine lyase	1	1	1	215	1	149	1	Investigate	476	476	476	FHMKBMOJ_00042
group_255		hypothetical protein	1	1	1	154	1	220	1	Investigate	485	485	485	FHMKBMOJ_00050
group_256		putative oxidoreductase	1	1	1	256	1	243	1	Investigate	1145	1145	1145	FHMKBMOJ_00052
ymdB		O-acetyl-ADP-ribose deacetylase	1	1	1	252	1	159	1	Investigate	503	503	503	FHMKBMOJ_00054
group_258		hypothetical protein	1	1	1	192	1	234	1	Investigate	551	551	551	FHMKBMOJ_00055
pbuG_2		Guanine/hypoxanthine permease PbuG	1	1	1	423	1	352	1	Investigate	524	524	524		HDKMCEPM_00014
group_260		hypothetical protein	1	1	1	209	1	122	1	Investigate	692	692	692	FHMKBMOJ_00059
desK		Sensor histidine kinase DesK	1	1	1	217	1	125	1	Investigate	1133	1133	1133	FHMKBMOJ_00061
group_265		hypothetical protein	1	1	1	141	1	213	1	Investigate	932	932	932	FHMKBMOJ_00067
group_266		hypothetical protein	1	1	1	251	1	209	1	Investigate	1382	1382	1382	FHMKBMOJ_00071
yhdG		putative amino acid permease YhdG	1	1	1	152	1	245	1	Investigate	1430	1430	1430	FHMKBMOJ_00073
group_268		hypothetical protein	1	1	1	158	1	167	1	Investigate	1454	1454	1454	FHMKBMOJ_00075
upp		Uracil phosphoribosyltransferase	1	1	1	138	1	204	1	Investigate	629	629	629	FHMKBMOJ_00077
smc_2		Chromosome partition protein Smc	1	1	1	137	1	140	1	Investigate	2423	2423	2423	FHMKBMOJ_00078
znuC		Zinc import ATP-binding protein ZnuC	1	1	1	223	1	188	1	Investigate	647	647	647	FHMKBMOJ_00082
group_272		hypothetical protein	1	1	1	160	1	127	1	Investigate	200	200	200	FHMKBMOJ_00083
group_274		hypothetical protein	1	1	1	247	1	131	1	Investigate	323	323	323	FHMKBMOJ_00086
group_275		hypothetical protein	1	1	1	226	1	248	1	Investigate	1040	1040	1040	FHMKBMOJ_00090
group_278		hypothetical protein	1	1	1	244	1	240	1	Investigate	260	260	260	FHMKBMOJ_00093
agrA		Accessory gene regulator A	1	1	1	264	1	129	1	Investigate	779	779	779	FHMKBMOJ_00094
group_28	pepE_1	Aminopeptidase E	1	1	1	341	1	334	1	Investigate	1316	1316	1316		HDKMCEPM_00132
group_280		hypothetical protein	1	1	1	190	1	215	1	Investigate	461	461	461	FHMKBMOJ_00098
group_281		hypothetical protein	1	1	1	249	1	154	1	Investigate	395	395	395	FHMKBMOJ_00099
fimA		Manganese ABC transporter substrate-binding lipoprotein	1	1	1	156	1	208	1	Investigate	893	893	893	FHMKBMOJ_00101
yoeB		Toxin YoeB	1	1	1	140	1	174	1	Investigate	272	272	272	FHMKBMOJ_00106
group_284		hypothetical protein	1	1	1	167	1	250	1	Investigate	302	302	302	FHMKBMOJ_00107
group_285		hypothetical protein	1	1	1	224	1	128	1	Investigate	833	833	833	FHMKBMOJ_00109
group_286		hypothetical protein	1	1	1	175	1	216	1	Investigate	980	980	980	FHMKBMOJ_00110
group_287		hypothetical protein	1	1	1	259	1	237	1	Investigate	743	743	743	FHMKBMOJ_00111
def_1		Peptide deformylase	1	1	1	170	1	202	1	Investigate	413	413	413	FHMKBMOJ_00113
def_2		Peptide deformylase	1	1	1	219	1	162	1	Investigate	413	413	413	FHMKBMOJ_00204
pepE_2		Aminopeptidase E	1	1	1	356	1	331	1	Investigate	1316	1316	1316		HDKMCEPM_00248
group_291		hypothetical protein	1	1	1	227	1	246	1	Investigate	1226	1226	1226	FHMKBMOJ_00118
group_292		hypothetical protein	1	1	1	143	1	124	1	Investigate	1088	1088	1088	FHMKBMOJ_00119
mgtA		Magnesium-transporting ATPase, P-type 1	1	1	1	186	1	134	1	Investigate	2687	2687	2687	FHMKBMOJ_00121
group_295		hypothetical protein	1	1	1	225	1	156	1	Investigate	332	332	332	FHMKBMOJ_00127
guaA		GMP synthase [glutamine-hydrolyzing]	1	1	1	261	1	169	1	Investigate	1550	1550	1550	FHMKBMOJ_00129
group_298		hypothetical protein	1	1	1	266	1	148	1	Investigate	449	449	449	FHMKBMOJ_00131
group_299		hypothetical protein	1	1	1	204	1	231	1	Investigate	248	248	248	FHMKBMOJ_00132
pepE_1		Aminopeptidase E	1	1	1	542	1	590	1	Investigate	1310	1310	1310				IFOBAGCJ_00155
fpaP		Proline iminopeptidase	1	1	1	147	1	195	1	Investigate	917	917	917	FHMKBMOJ_00137
group_301	licC	Lichenan permease IIC component	1	1	1	206	1	133	1	Investigate	1241	1241	1241	FHMKBMOJ_00139
group_302		hypothetical protein	1	1	1	139	1	218	1	Investigate	1205	1205	1205	FHMKBMOJ_00140
group_303		hypothetical protein	1	1	1	178	1	197	1	Investigate	2096	2096	2096	FHMKBMOJ_00141
group_304		hypothetical protein	1	1	1	191	1	211	1	Investigate	185	185	185	FHMKBMOJ_00144
group_305		hypothetical protein	1	1	1	213	1	255	1	Investigate	323	323	323	FHMKBMOJ_00147
group_306		hypothetical protein	1	1	1	177	1	236	1	Investigate	1148	1148	1148	FHMKBMOJ_00151
thiD		Hydroxymethylpyrimidine/phosphomethylpyrimidine kinase	1	1	1	181	1	254	1	Investigate	815	815	815	FHMKBMOJ_00152
ettA		Energy-dependent translational throttle protein EttA	1	1	1	234	1	146	1	Investigate	1397	1397	1397	FHMKBMOJ_00153
group_31	pepE_2	Aminopeptidase E	1	1	1	480	1	552	1	Investigate	1313	1313	1313				IFOBAGCJ_00272
group_311		Stress response regulator gls24	1	1	1	216	1	205	1	Investigate	542	542	542	FHMKBMOJ_00156
group_312		hypothetical protein	1	1	1	165	1	171	1	Investigate	1115	1115	1115	FHMKBMOJ_00157
group_313		hypothetical protein	1	1	1	184	1	251	1	Investigate	542	542	542	FHMKBMOJ_00159
group_314		hypothetical protein	1	1	1	188	1	232	1	Investigate	296	296	296	FHMKBMOJ_00161
group_315		hypothetical protein	1	1	1	200	1	198	1	Investigate	296	296	296	FHMKBMOJ_00189
group_317	btuD_2	Vitamin B12 import ATP-binding protein BtuD	1	1	1	201	1	196	1	Investigate	926	926	926	FHMKBMOJ_00163
group_319		hypothetical protein	1	1	1	172	1	137	1	Investigate	476	476	476	FHMKBMOJ_00169
pepE		Aminopeptidase E	1	1	1	245	1	225	1	Investigate	1316	1316	1316	FHMKBMOJ_00102
btuD_3		Vitamin B12 import ATP-binding protein BtuD	1	1	1	260	1	184	1	Investigate	881	881	881	FHMKBMOJ_00170
group_321		Calcium-transporting ATPase 1	1	1	1	230	1	161	1	Investigate	2669	2669	2669	FHMKBMOJ_00172
group_322		hypothetical protein	1	1	1	193	1	180	1	Investigate	530	530	530	FHMKBMOJ_00173
nrdI		Protein NrdI	1	1	1	176	1	192	1	Investigate	446	446	446	FHMKBMOJ_00175
group_324		hypothetical protein	1	1	1	180	1	221	1	Investigate	1109	1109	1109	FHMKBMOJ_00177
dhaL		PTS-dependent dihydroxyacetone kinase, ADP-binding subunit DhaL	1	1	1	220	1	247	1	Investigate	584	584	584	FHMKBMOJ_00178
desR		Transcriptional regulatory protein DesR	1	1	1	161	1	244	1	Investigate	605	605	605	FHMKBMOJ_00179
nfrA1		FMN reductase (NADPH)	1	1	1	208	1	160	1	Investigate	758	758	758	FHMKBMOJ_00182
group_329		hypothetical protein	1	1	1	187	1	226	1	Investigate	521	521	521	FHMKBMOJ_00185
nrdF		Ribonucleoside-diphosphate reductase 2 subunit beta	1	1	1	150	1	206	1	Investigate	935	935	935	FHMKBMOJ_00186
group_331		hypothetical protein	1	1	1	218	1	201	1	Investigate	1004	1004	1004	FHMKBMOJ_00187
group_333		hypothetical protein	1	1	1	171	1	164	1	Investigate	731	731	731	FHMKBMOJ_00191
group_334		hypothetical protein	1	1	1	248	1	177	1	Investigate	452	452	452	FHMKBMOJ_00193
group_335		hypothetical protein	1	1	1	145	1	230	1	Investigate	746	746	746	FHMKBMOJ_00194
yjaB		putative N-acetyltransferase YjaB	1	1	1	159	1	165	1	Investigate	449	449	449	FHMKBMOJ_00195
group_337		hypothetical protein	1	1	1	257	1	191	1	Investigate	974	974	974	FHMKBMOJ_00198
group_338		hypothetical protein	1	1	1	135	1	199	1	Investigate	824	824	824	FHMKBMOJ_00199
group_340	licB	Lichenan-specific phosphotransferase enzyme IIB component	1	1	1	162	1	147	1	Investigate	308	308	308	FHMKBMOJ_00205
hit		Protein hit	1	1	1	151	1	185	1	Investigate	431	431	431	FHMKBMOJ_00209
group_342		hypothetical protein	1	1	1	196	1	121	1	Investigate	611	611	611	FHMKBMOJ_00210
lutP		L-lactate permease	1	1	1	214	1	222	1	Investigate	1526	1526	1526	FHMKBMOJ_00212
group_344		hypothetical protein	1	1	1	155	1	182	1	Investigate	848	848	848	FHMKBMOJ_00214
group_345		hypothetical protein	1	1	1	241	1	135	1	Investigate	1118	1118	1118	FHMKBMOJ_00215
group_346	bglH_2	Aryl-phospho-beta-D-glucosidase BglH	1	1	1	179	1	176	1	Investigate	1457	1457	1457	FHMKBMOJ_00219
group_347		hypothetical protein	1	1	1	268	1	158	1	Investigate	281	281	281	FHMKBMOJ_00220
group_348		hypothetical protein	1	1	1	197	1	214	1	Investigate	761	761	761	FHMKBMOJ_00222
dhaM		PTS-dependent dihydroxyacetone kinase, phosphotransferase subunit DhaM	1	1	1	242	1	223	1	Investigate	371	371	371	FHMKBMOJ_00223
group_350		hypothetical protein	1	1	1	203	1	168	1	Investigate	356	356	356	FHMKBMOJ_00226
group_351		hypothetical protein	1	1	1	194	1	227	1	Investigate	1475	1475	1475	FHMKBMOJ_00228
dhaK		PTS-dependent dihydroxyacetone kinase, dihydroxyacetone-binding subunit DhaK	1	1	1	169	1	141	1	Investigate	995	995	995	FHMKBMOJ_00229
dtd		D-aminoacyl-tRNA deacylase	1	1	1	195	1	123	1	Investigate	437	437	437	FHMKBMOJ_00230
qmcA		Protein QmcA	1	1	1	232	1	126	1	Investigate	881	881	881	FHMKBMOJ_00233
group_355		hypothetical protein	1	1	1	142	1	238	1	Investigate	308	308	308	FHMKBMOJ_00234
group_356		hypothetical protein	1	1	1	134	1	239	1	Investigate	698	698	698	FHMKBMOJ_00235
tag		DNA-3-methyladenine glycosylase 1	1	1	1	173	1	252	1	Investigate	569	569	569	FHMKBMOJ_00236
hslO		33 kDa chaperonin	1	1	1	240	1	224	1	Investigate	908	908	908	FHMKBMOJ_00237
ydiM		Inner membrane transport protein YdiM	1	1	1	174	1	172	1	Investigate	1193	1193	1193	FHMKBMOJ_00238
glpF		Glycerol uptake facilitator protein	1	1	1	207	1	150	1	Investigate	707	707	707	FHMKBMOJ_00239
group_362		hypothetical protein	1	1	1	221	1	253	1	Investigate	2432	2432	2432	FHMKBMOJ_00241
group_363	brnQ	Branched-chain amino acid transport system 2 carrier protein	1	1	1	238	1	142	1	Investigate	1376	1376	1376	FHMKBMOJ_00242
group_365		hypothetical protein	1	1	1	183	1	203	1	Investigate	677	677	677	FHMKBMOJ_00245
group_366		hypothetical protein	1	1	1	258	1	193	1	Investigate	680	680	680	FHMKBMOJ_00247
group_368		hypothetical protein	1	1	1	182	1	241	1	Investigate	803	803	803	FHMKBMOJ_00249
group_369		hypothetical protein	1	1	1	233	1	145	1	Investigate	794	794	794	FHMKBMOJ_00250
adhE_1		Aldehyde-alcohol dehydrogenase	1	1	1	364	1	294	1	Investigate	539	539	539		HDKMCEPM_00081
group_371		hypothetical protein	1	1	1	243	1	153	1	Investigate	1739	1739	1739	FHMKBMOJ_00255
group_373		hypothetical protein	1	1	1	255	1	189	1	Investigate	962	962	962	FHMKBMOJ_00259
prfB		Peptide chain release factor 2	1	1	1	263	1	132	1	Investigate	998	998	998	FHMKBMOJ_00263
group_376		hypothetical protein	1	1	1	199	1	200	1	Investigate	1271	1271	1271	FHMKBMOJ_00264
group_378		hypothetical protein	1	1	1	198	1	219	1	Investigate	272	272	272	FHMKBMOJ_00266
gpmA		2,3-bisphosphoglycerate-dependent phosphoglycerate mutase	1	1	1	235	1	163	1	Investigate	692	692	692	FHMKBMOJ_00267
adhE_2		Aldehyde-alcohol dehydrogenase	1	1	1	300	1	307	1	Investigate	1076	1076	1076		HDKMCEPM_00084
group_380		hypothetical protein	1	1	1	212	1	187	1	Investigate	308	308	308	FHMKBMOJ_00268
group_381		hypothetical protein	1	1	1	312	1	389	1	Investigate	737	737	737		HDKMCEPM_00001
pstS1		Phosphate-binding protein PstS 1	1	1	1	391	1	305	1	Investigate	887	887	887		HDKMCEPM_00003
sglT		Sodium/glucose cotransporter	1	1	1	368	1	418	1	Investigate	1496	1496	1496		HDKMCEPM_00006
gerN		Na(+)/H(+)-K(+) antiporter GerN	1	1	1	374	1	342	1	Investigate	1163	1163	1163		HDKMCEPM_00009
axeA		Cephalosporin-C deacetylase	1	1	1	358	1	290	1	Investigate	731	731	731		HDKMCEPM_00010
group_386		hypothetical protein	1	1	1	357	1	283	1	Investigate	908	908	908		HDKMCEPM_00012
group_387		hypothetical protein	1	1	1	445	1	435	1	Investigate	272	272	272		HDKMCEPM_00013
nanE		Putative N-acetylmannosamine-6-phosphate 2-epimerase	1	1	1	338	1	304	1	Investigate	692	692	692		HDKMCEPM_00017
nanA		N-acetylneuraminate lyase	1	1	1	390	1	347	1	Investigate	872	872	872		HDKMCEPM_00018
group_39		hypothetical protein	1	1	1	301	1	443	1	Investigate	857	857	857		HDKMCEPM_00093
group_390		hypothetical protein	1	1	1	393	1	408	1	Investigate	542	542	542		HDKMCEPM_00022
pstB3		Phosphate import ATP-binding protein PstB 3	1	1	1	382	1	424	1	Investigate	758	758	758		HDKMCEPM_00032
group_392		hypothetical protein	1	1	1	403	1	397	1	Investigate	386	386	386		HDKMCEPM_00042
group_393		hypothetical protein	1	1	1	408	1	388	1	Investigate	875	875	875		HDKMCEPM_00043
group_394		hypothetical protein	1	1	1	325	1	414	1	Investigate	377	377	377		HDKMCEPM_00051
phoU		Phosphate-specific transport system accessory protein PhoU	1	1	1	422	1	378	1	Investigate	638	638	638		HDKMCEPM_00052
xpt		Xanthine phosphoribosyltransferase	1	1	1	343	1	313	1	Investigate	578	578	578		HDKMCEPM_00055
group_397		hypothetical protein	1	1	1	369	1	365	1	Investigate	260	260	260		HDKMCEPM_00056
crt		Short-chain-enoyl-CoA hydratase	1	1	1	443	1	454	1	Investigate	794	794	794		HDKMCEPM_00057
group_399		hypothetical protein	1	1	1	413	1	351	1	Investigate	437	437	437		HDKMCEPM_00064
group_4		hypothetical protein	1	1	1	402	1	354	1	Investigate	812	812	812		HDKMCEPM_00131
adhE		Aldehyde-alcohol dehydrogenase	1	1	1	763	1	730	1	Investigate	2609	2609	2609			DDIDJEEL_00068
purD		Phosphoribosylamine--glycine ligase	1	1	1	321	1	439	1	Investigate	1643	1643	1643		HDKMCEPM_00065
rihC		Non-specific ribonucleoside hydrolase RihC	1	1	1	454	1	362	1	Investigate	917	917	917		HDKMCEPM_00066
group_402		hypothetical protein	1	1	1	392	1	405	1	Investigate	518	518	518		HDKMCEPM_00068
cls		Cardiolipin synthase	1	1	1	363	1	337	1	Investigate	1229	1229	1229		HDKMCEPM_00070
phoB		Phosphate regulon transcriptional regulatory protein PhoB	1	1	1	432	1	420	1	Investigate	677	677	677		HDKMCEPM_00071
rcsC		Sensor histidine kinase RcsC	1	1	1	336	1	441	1	Investigate	1658	1658	1658		HDKMCEPM_00078
rutD		Putative aminoacrylate hydrolase RutD	1	1	1	318	1	296	1	Investigate	797	797	797		HDKMCEPM_00079
group_407		hypothetical protein	1	1	1	434	1	387	1	Investigate	752	752	752		HDKMCEPM_00087
group_408		hypothetical protein	1	1	1	340	1	308	1	Investigate	248	248	248		HDKMCEPM_00088
kdsD		Arabinose 5-phosphate isomerase KdsD	1	1	1	351	1	326	1	Investigate	596	596	596		HDKMCEPM_00091
tdh		L-threonine 3-dehydrogenase	1	1	1	315	1	297	1	Investigate	911	911	911		HDKMCEPM_00147
group_410		hypothetical protein	1	1	1	465	1	280	1	Investigate	761	761	761		HDKMCEPM_00098
coaD		Phosphopantetheine adenylyltransferase	1	1	1	345	1	434	1	Investigate	503	503	503		HDKMCEPM_00099
group_412		hypothetical protein	1	1	1	412	1	425	1	Investigate	1094	1094	1094		HDKMCEPM_00101
group_413		hypothetical protein	1	1	1	426	1	384	1	Investigate	3407	3407	3407		HDKMCEPM_00102
group_414		Nitronate monooxygenase	1	1	1	414	1	433	1	Investigate	938	938	938		HDKMCEPM_00103
group_415		hypothetical protein	1	1	1	468	1	393	1	Investigate	422	422	422		HDKMCEPM_00104
gatC		PTS system galactitol-specific EIIC component	1	1	1	304	1	368	1	Investigate	1289	1289	1289		HDKMCEPM_00107
group_417		hypothetical protein	1	1	1	406	1	340	1	Investigate	290	290	290		HDKMCEPM_00111
group_418		hypothetical protein	1	1	1	436	1	372	1	Investigate	461	461	461		HDKMCEPM_00112
group_419		hypothetical protein	1	1	1	329	1	411	1	Investigate	308	308	308		HDKMCEPM_00113
adh		Alcohol dehydrogenase	1	1	1	294	1	379	1	Investigate	1043	1043	1043		HDKMCEPM_00249
bglK_1		Beta-glucoside kinase	1	1	1	372	1	453	1	Investigate	863	863	863		HDKMCEPM_00115
group_421		hypothetical protein	1	1	1	359	1	450	1	Investigate	383	383	383		HDKMCEPM_00116
group_422		hypothetical protein	1	1	1	427	1	356	1	Investigate	371	371	371		HDKMCEPM_00117
group_423	btuD_1	Vitamin B12 import ATP-binding protein BtuD	1	1	1	433	1	416	1	Investigate	896	896	896		HDKMCEPM_00118
ldh		L-lactate dehydrogenase	1	1	1	462	1	312	1	Investigate	929	929	929		HDKMCEPM_00122
gatA		PTS system galactitol-specific EIIA component	1	1	1	399	1	302	1	Investigate	458	458	458		HDKMCEPM_00124
gla		Glycerol facilitator-aquaporin gla	1	1	1	442	1	317	1	Investigate	755	755	755		HDKMCEPM_00135
yhaP		putative protein YhaP	1	1	1	456	1	285	1	Investigate	1214	1214	1214		HDKMCEPM_00139
group_428		hypothetical protein	1	1	1	322	1	406	1	Investigate	839	839	839		HDKMCEPM_00140
group_429		hypothetical protein	1	1	1	314	1	436	1	Investigate	713	713	713		HDKMCEPM_00141
fdm		Formaldehyde dismutase	1	1	1	610	2	495	2	Investigate	404	404	404				IFOBAGCJ_00134
dapH		2,3,4,5-tetrahydropyridine-2,6-dicarboxylate N-acetyltransferase	1	1	1	335	1	428	1	Investigate	707	707	707		HDKMCEPM_00142
group_431		hypothetical protein	1	1	1	307	1	391	1	Investigate	251	251	251		HDKMCEPM_00144
group_432		hypothetical protein	1	1	1	371	1	412	1	Investigate	1433	1433	1433		HDKMCEPM_00145
group_433		hypothetical protein	1	1	1	438	1	315	1	Investigate	1769	1769	1769		HDKMCEPM_00149
coaA		Pantothenate kinase	1	1	1	430	1	446	1	Investigate	728	728	728		HDKMCEPM_00150
group_435		hypothetical protein	1	1	1	383	1	314	1	Investigate	2387	2387	2387		HDKMCEPM_00151
metQ		putative D-methionine-binding lipoprotein MetQ	1	1	1	366	1	376	1	Investigate	944	944	944		HDKMCEPM_00152
group_437		hypothetical protein	1	1	1	333	1	360	1	Investigate	506	506	506		HDKMCEPM_00153
group_438		hypothetical protein	1	1	1	441	1	349	1	Investigate	374	374	374		HDKMCEPM_00154
group_439		hypothetical protein	1	1	1	317	1	445	1	Investigate	857	857	857		HDKMCEPM_00155
group_44	adh	NADP-dependent isopropanol dehydrogenase	1	1	1	610	1	495	1	Investigate	614	614	614				IFOBAGCJ_00135
lacF		Lactose transport system permease protein LacF	1	1	1	446	1	399	1	Investigate	875	875	875		HDKMCEPM_00157
group_441		hypothetical protein	1	1	1	451	1	301	1	Investigate	413	413	413		HDKMCEPM_00158
group_442		hypothetical protein	1	1	1	323	1	330	1	Investigate	902	902	902		HDKMCEPM_00161
group_443		hypothetical protein	1	1	1	292	1	413	1	Investigate	848	848	848		HDKMCEPM_00164
group_444		NADH dehydrogenase-like protein	1	1	1	377	1	427	1	Investigate	1220	1220	1220		HDKMCEPM_00166
group_445		hypothetical protein	1	1	1	389	1	401	1	Investigate	2912	2912	2912		HDKMCEPM_00169
group_446		hypothetical protein	1	1	1	418	1	449	1	Investigate	1532	1532	1532		HDKMCEPM_00171
rhaS		HTH-type transcriptional activator RhaS	1	1	1	316	1	403	1	Investigate	812	812	812		HDKMCEPM_00172
group_448		hypothetical protein	1	1	1	330	1	324	1	Investigate	197	197	197		HDKMCEPM_00173
group_449		hypothetical protein	1	1	1	411	1	431	1	Investigate	230	230	230		HDKMCEPM_00174
group_450		hypothetical protein	1	1	1	299	1	423	1	Investigate	1037	1037	1037		HDKMCEPM_00175
group_451		hypothetical protein	1	1	1	324	1	366	1	Investigate	851	851	851		HDKMCEPM_00176
group_452		hypothetical protein	1	1	1	388	1	364	1	Investigate	266	266	266		HDKMCEPM_00177
yclM		Aspartokinase 3	1	1	1	355	1	417	1	Investigate	1355	1355	1355		HDKMCEPM_00178
group_454		hypothetical protein	1	1	1	370	1	386	1	Investigate	1304	1304	1304		HDKMCEPM_00182
group_455		hypothetical protein	1	1	1	400	1	367	1	Investigate	398	398	398		HDKMCEPM_00183
ppsA		Phosphoenolpyruvate synthase	1	1	1	313	1	375	1	Investigate	2381	2381	2381		HDKMCEPM_00184
copA		Copper-exporting P-type ATPase	1	1	1	342	1	303	1	Investigate	1940	1940	1940		HDKMCEPM_00186
group_459		hypothetical protein	1	1	1	354	1	322	1	Investigate	1874	1874	1874		HDKMCEPM_00190
dppE		Dipeptide-binding protein DppE	1	1	1	458	1	390	1	Investigate	1634	1634	1634		HDKMCEPM_00192
group_461		N-acetyldiaminopimelate deacetylase	1	1	1	327	1	395	1	Investigate	1154	1154	1154		HDKMCEPM_00194
group_462		hypothetical protein	1	1	1	311	1	357	1	Investigate	566	566	566		HDKMCEPM_00195
ybbH		putative HTH-type transcriptional regulator YbbH	1	1	1	421	1	444	1	Investigate	845	845	845		HDKMCEPM_00196
group_464		hypothetical protein	1	1	1	297	1	438	1	Investigate	302	302	302		HDKMCEPM_00197
group_465		hypothetical protein	1	1	1	431	1	327	1	Investigate	1970	1970	1970		HDKMCEPM_00198
msmE		Multiple sugar-binding protein	1	1	1	385	1	400	1	Investigate	1256	1256	1256		HDKMCEPM_00199
asd		Aspartate-semialdehyde dehydrogenase	1	1	1	405	1	455	1	Investigate	1058	1058	1058		HDKMCEPM_00200
glyA		Serine hydroxymethyltransferase	1	1	1	320	1	404	1	Investigate	1235	1235	1235		HDKMCEPM_00201
group_469		hypothetical protein	1	1	1	339	1	336	1	Investigate	362	362	362		HDKMCEPM_00202
dapF		Diaminopimelate epimerase	1	1	1	463	1	295	1	Investigate	1004	1004	1004		HDKMCEPM_00204
panT		Pantothenate transporter PanT	1	1	1	365	1	306	1	Investigate	614	614	614		HDKMCEPM_00205
group_472		Hydroxypyruvate reductase	1	1	1	387	1	343	1	Investigate	965	965	965		HDKMCEPM_00206
group_473		hypothetical protein	1	1	1	344	1	380	1	Investigate	293	293	293		HDKMCEPM_00207
arcB		Ornithine carbamoyltransferase, catabolic	1	1	1	378	1	422	1	Investigate	431	431	431		HDKMCEPM_00208
group_475		hypothetical protein	1	1	1	428	1	410	1	Investigate	242	242	242		HDKMCEPM_00209
licR		putative licABCH operon regulator	1	1	1	425	1	348	1	Investigate	1772	1772	1772		HDKMCEPM_00210
lysA		Diaminopimelate decarboxylase	1	1	1	396	1	361	1	Investigate	1310	1310	1310		HDKMCEPM_00212
group_478		hypothetical protein	1	1	1	409	1	451	1	Investigate	599	599	599		HDKMCEPM_00213
ugpQ		Glycerophosphodiester phosphodiesterase, cytoplasmic	1	1	1	346	1	409	1	Investigate	686	686	686		HDKMCEPM_00215
gtfA		Sucrose phosphorylase	1	1	1	309	1	394	1	Investigate	1442	1442	1442		HDKMCEPM_00218
group_481		hypothetical protein	1	1	1	386	1	363	1	Investigate	617	617	617		HDKMCEPM_00219
groL		60 kDa chaperonin	1	1	1	302	1	377	1	Investigate	1625	1625	1625		HDKMCEPM_00220
group_483	gmuR	HTH-type transcriptional regulator GmuR	1	1	1	381	1	298	1	Investigate	704	704	704		HDKMCEPM_00221
cynR		HTH-type transcriptional regulator CynR	1	1	1	404	1	321	1	Investigate	914	914	914		HDKMCEPM_00222
dapA		4-hydroxy-tetrahydrodipicolinate synthase	1	1	1	310	1	426	1	Investigate	926	926	926		HDKMCEPM_00223
group_486		hypothetical protein	1	1	1	303	1	448	1	Investigate	410	410	410		HDKMCEPM_00225
group_487		hypothetical protein	1	1	1	453	1	374	1	Investigate	1277	1277	1277		HDKMCEPM_00226
mngA		PTS system 2-O-alpha-mannosyl-D-glycerate-specific EIIABC component	1	1	1	407	1	316	1	Investigate	458	458	458		HDKMCEPM_00229
group_489		hypothetical protein	1	1	1	337	1	447	1	Investigate	275	275	275		HDKMCEPM_00231
benM		HTH-type transcriptional regulator BenM	1	1	1	440	1	319	1	Investigate	923	923	923		HDKMCEPM_00235
dnaK		Chaperone protein DnaK	1	1	1	457	1	358	1	Investigate	1853	1853	1853		HDKMCEPM_00238
hmp		3-ketosteroid-9-alpha-monooxygenase, ferredoxin reductase component	1	1	1	353	1	429	1	Investigate	1199	1199	1199		HDKMCEPM_00241
group_493		hypothetical protein	1	1	1	361	1	286	1	Investigate	296	296	296		HDKMCEPM_00245
patA		Putative N-acetyl-LL-diaminopimelate aminotransferase	1	1	1	347	1	311	1	Investigate	1175	1175	1175		HDKMCEPM_00246
group_495		hypothetical protein	1	1	1	439	1	369	1	Investigate	530	530	530		HDKMCEPM_00250
group_496		hypothetical protein	1	1	1	348	1	299	1	Investigate	1334	1334	1334		HDKMCEPM_00252
group_497		hypothetical protein	1	1	1	332	1	328	1	Investigate	254	254	254		HDKMCEPM_00253
dapB		4-hydroxy-tetrahydrodipicolinate reductase	1	1	1	397	1	341	1	Investigate	779	779	779		HDKMCEPM_00255
group_499		hypothetical protein	1	1	1	448	1	381	1	Investigate	638	638	638		HDKMCEPM_00257
group_500		hypothetical protein	1	1	1	416	1	335	1	Investigate	239	239	239		HDKMCEPM_00258
zosA		Zinc-transporting ATPase	1	1	1	452	1	293	1	Investigate	1862	1862	1862		HDKMCEPM_00260
group_503		hypothetical protein	1	1	1	455	1	282	1	Investigate	593	593	593		HDKMCEPM_00262
hxlB		3-hexulose-6-phosphate isomerase	1	1	1	350	1	402	1	Investigate	542	542	542		HDKMCEPM_00266
group_505		hypothetical protein	1	1	1	450	1	339	1	Investigate	884	884	884		HDKMCEPM_00267
arcA		Arginine deiminase	1	1	1	380	1	437	1	Investigate	1229	1229	1229		HDKMCEPM_00270
group_507		hypothetical protein	1	1	1	295	1	353	1	Investigate	860	860	860		HDKMCEPM_00272
group_508		hypothetical protein	1	1	1	415	1	338	1	Investigate	254	254	254		HDKMCEPM_00273
cas2		CRISPR-associated endoribonuclease Cas2	1	1	1	444	1	421	1	Investigate	290	290	290		HDKMCEPM_00275
spxA_2		Regulatory protein Spx	1	1	1	262	1	210	1	Investigate	401	401	401	FHMKBMOJ_00142
xpkA		Xylulose-5-phosphate phosphoketolase	1	1	1	417	1	320	1	Investigate	2396	2396	2396		HDKMCEPM_00278
group_511		hypothetical protein	1	1	1	367	1	415	1	Investigate	605	605	605		HDKMCEPM_00281
group_512		hypothetical protein	1	1	1	293	1	419	1	Investigate	533	533	533		HDKMCEPM_00283
group_513		hypothetical protein	1	1	1	460	1	355	1	Investigate	572	572	572		HDKMCEPM_00284
greA		Transcription elongation factor GreA	1	1	1	420	1	288	1	Investigate	224	224	224		HDKMCEPM_00285
group_515		hypothetical protein	1	1	1	384	1	289	1	Investigate	497	497	497		HDKMCEPM_00287
group_516		hypothetical protein	1	1	1	331	1	382	1	Investigate	326	326	326		HDKMCEPM_00289
bglK_2		Beta-glucoside kinase	1	1	1	394	1	396	1	Investigate	866	866	866		HDKMCEPM_00293
ulaB		Ascorbate-specific PTS system EIIB component	1	1	1	435	1	407	1	Investigate	302	302	302		HDKMCEPM_00294
group_519		hypothetical protein	1	1	1	447	1	333	1	Investigate	437	437	437		HDKMCEPM_00295
group_52	spxA	Regulatory protein Spx	1	1	1	529	1	565	1	Investigate	401	401	401				IFOBAGCJ_00064
group_520		hypothetical protein	1	1	1	449	1	430	1	Investigate	683	683	683		HDKMCEPM_00299
brnQ		Branched-chain amino acid transport system 2 carrier protein	1	1	1	467	1	323	1	Investigate	1367	1367	1367		HDKMCEPM_00300
group_522		hypothetical protein	1	1	1	461	1	392	1	Investigate	647	647	647		HDKMCEPM_00302
group_523		hypothetical protein	1	1	1	748	1	716	1	Investigate	650	650	650			DDIDJEEL_00012
group_524		hypothetical protein	1	1	1	771	1	768	1	Investigate	170	170	170			DDIDJEEL_00013
group_53		IS982 family transposase ISLh1	1	1	1	168	1	157	1	Investigate	326	326	326	FHMKBMOJ_00040
kup		Low affinity potassium transport system protein kup	1	1	1	768	1	765	1	Investigate	1997	1997	1997			DDIDJEEL_00041
group_539		hypothetical protein	1	1	1	753	1	772	1	Investigate	644	644	644			DDIDJEEL_00045
group_54		IS982 family transposase ISLhe5	1	1	1	246	1	175	1	Investigate	794	794	794	FHMKBMOJ_00232
group_542		hypothetical protein	1	1	1	760	1	764	1	Investigate	1889	1889	1889			DDIDJEEL_00053
group_544		hypothetical protein	1	1	1	788	1	723	1	Investigate	257	257	257			DDIDJEEL_00056
group_545		hypothetical protein	1	1	1	731	1	766	1	Investigate	587	587	587			DDIDJEEL_00058
dbpA		ATP-dependent RNA helicase DbpA	1	1	1	735	1	769	1	Investigate	2222	2222	2222			DDIDJEEL_00062
group_549		hypothetical protein	1	1	1	747	1	742	1	Investigate	713	713	713			DDIDJEEL_00065
group_55		IS982 family transposase ISLhe5	1	1	1	305	1	287	1	Investigate	857	857	857		HDKMCEPM_00236
group_551	glvR	HTH-type transcriptional regulator GlvR	1	1	1	772	1	774	1	Investigate	809	809	809			DDIDJEEL_00071
clpY		ATP-dependent protease ATPase subunit ClpY	1	1	1	775	1	719	1	Investigate	1394	1394	1394			DDIDJEEL_00072
group_553		hypothetical protein	1	1	1	778	1	727	1	Investigate	2570	2570	2570			DDIDJEEL_00073
xerC		Tyrosine recombinase XerC	1	1	1	784	1	763	1	Investigate	923	923	923			DDIDJEEL_00076
group_559		hypothetical protein	1	1	1	759	1	732	1	Investigate	1334	1334	1334			DDIDJEEL_00082
group_560		hypothetical protein	1	1	1	783	1	771	1	Investigate	515	515	515			DDIDJEEL_00083
ccpA		Catabolite control protein A	1	1	1	750	1	767	1	Investigate	995	995	995			DDIDJEEL_00084
helD		DNA helicase IV	1	1	1	730	1	748	1	Investigate	2294	2294	2294			DDIDJEEL_00085
group_564		hypothetical protein	1	1	1	758	1	731	1	Investigate	482	482	482			DDIDJEEL_00088
licC		Lichenan permease IIC component	1	1	1	779	1	720	1	Investigate	1313	1313	1313			DDIDJEEL_00089
group_568		putative ABC transporter ATP-binding protein	1	1	1	757	1	754	1	Investigate	701	701	701			DDIDJEEL_00093
nrdD		Anaerobic ribonucleoside-triphosphate reductase	1	1	1	776	1	749	1	Investigate	2210	2210	2210			DDIDJEEL_00094
group_570		hypothetical protein	1	1	1	745	1	759	1	Investigate	986	986	986			DDIDJEEL_00095
crr		PTS system glucose-specific EIIA component	1	1	1	789	1	718	1	Investigate	491	491	491			DDIDJEEL_00096
aldC		Alpha-acetolactate decarboxylase	1	1	1	770	1	750	1	Investigate	716	716	716			DDIDJEEL_00098
group_573		hypothetical protein	1	1	1	733	1	770	1	Investigate	818	818	818			DDIDJEEL_00100
hdfR		HTH-type transcriptional regulator HdfR	1	1	1	737	1	756	1	Investigate	884	884	884			DDIDJEEL_00104
odcI		Inducible ornithine decarboxylase	1	1	1	774	1	726	1	Investigate	2099	2099	2099			DDIDJEEL_00107
gmuR_2		HTH-type transcriptional regulator GmuR	1	1	1	780	1	733	1	Investigate	710	710	710			DDIDJEEL_00110
group_579		hypothetical protein	1	1	1	752	1	743	1	Investigate	4997	4997	4997			DDIDJEEL_00112
uvrB		UvrABC system protein B	1	1	1	761	1	736	1	Investigate	2015	2015	2015			DDIDJEEL_00115
fccA		Fumarate reductase flavoprotein subunit	1	1	1	755	1	735	1	Investigate	1475	1475	1475			DDIDJEEL_00121
srrA		Transcriptional regulatory protein SrrA	1	1	1	773	1	722	1	Investigate	686	686	686			DDIDJEEL_00123
alsS		Acetolactate synthase	1	1	1	732	1	755	1	Investigate	1679	1679	1679			DDIDJEEL_00124
treA		Trehalose-6-phosphate hydrolase	1	1	1	766	1	775	1	Investigate	1658	1658	1658			DDIDJEEL_00130
group_587		hypothetical protein	1	1	1	728	1	744	1	Investigate	524	524	524			DDIDJEEL_00132
group_589		hypothetical protein	1	1	1	785	1	741	1	Investigate	836	836	836			DDIDJEEL_00135
pepO_2		Neutral endopeptidase	1	1	1	469	1	471	1	Investigate	1943	1943	1943				IFOBAGCJ_00185
group_590		hypothetical protein	1	1	1	764	1	758	1	Investigate	512	512	512			DDIDJEEL_00136
group_593		hypothetical protein	1	1	1	751	1	740	1	Investigate	1268	1268	1268			DDIDJEEL_00141
prsA		Foldase protein PrsA	1	1	1	767	1	776	1	Investigate	896	896	896			DDIDJEEL_00143
xerS		Tyrosine recombinase XerS	1	1	1	786	1	734	1	Investigate	1031	1031	1031			DDIDJEEL_00145
gtf1		Glycosyltransferase Gtf1	1	1	1	762	1	760	1	Investigate	1124	1124	1124			DDIDJEEL_00147
rfbC		dTDP-4-dehydrorhamnose 3,5-epimerase	1	1	1	734	1	737	1	Investigate	608	608	608			DDIDJEEL_00149
group_6		hypothetical protein	1	1	1	502	1	470	1	Investigate	1754	1754	1754				IFOBAGCJ_00163
pepO		Neutral endopeptidase	1	1	1	211	1	207	1	Investigate	1946	1946	1946	FHMKBMOJ_00097
recA		Protein RecA	1	1	1	742	1	751	1	Investigate	1094	1094	1094			DDIDJEEL_00153
group_603		hypothetical protein	1	1	1	754	1	729	1	Investigate	926	926	926			DDIDJEEL_00155
ppaX		Pyrophosphatase PpaX	1	1	1	741	1	745	1	Investigate	626	626	626			DDIDJEEL_00156
glnA		Glutamine synthetase	1	1	1	782	1	746	1	Investigate	1337	1337	1337			DDIDJEEL_00158
group_608		hypothetical protein	1	1	1	736	1	715	1	Investigate	476	476	476			DDIDJEEL_00162
trmFO		Methylenetetrahydrofolate--tRNA-(uracil-5-)-methyltransferase TrmFO	1	1	1	743	1	773	1	Investigate	1316	1316	1316			DDIDJEEL_00165
deoC2		Deoxyribose-phosphate aldolase 2	1	1	1	744	1	752	1	Investigate	713	713	713			DDIDJEEL_00166
group_612		N(4)-(Beta-N-acetylglucosaminyl)-L-asparaginase	1	1	1	765	1	717	1	Investigate	953	953	953			DDIDJEEL_00167
group_613		hypothetical protein	1	1	1	729	1	739	1	Investigate	428	428	428			DDIDJEEL_00168
group_614		hypothetical protein	1	1	1	777	1	757	1	Investigate	872	872	872			DDIDJEEL_00169
penA		Penicillin-binding protein 2B	1	1	1	749	1	761	1	Investigate	2039	2039	2039			DDIDJEEL_00170
uvrA		UvrABC system protein A	1	1	1	746	1	747	1	Investigate	2861	2861	2861			DDIDJEEL_00174
gpsB		Cell cycle protein GpsB	1	1	1	740	1	738	1	Investigate	437	437	437			DDIDJEEL_00177
ppc		Phosphoenolpyruvate carboxylase	1	1	1	781	1	728	1	Investigate	2738	2738	2738			DDIDJEEL_00178
group_622		hypothetical protein	1	1	1	582	1	626	1	Investigate	551	551	551				IFOBAGCJ_00009
copZ		Copper chaperone CopZ	1	1	1	615	1	514	1	Investigate	230	230	230				IFOBAGCJ_00011
group_624		hypothetical protein	1	1	1	593	1	559	1	Investigate	1931	1931	1931				IFOBAGCJ_00018
lacF_1		PTS system lactose-specific EIIA component	1	1	1	560	1	525	1	Investigate	356	356	356				IFOBAGCJ_00022
btuD_1		Vitamin B12 import ATP-binding protein BtuD	1	1	1	651	1	519	1	Investigate	1580	1580	1580				IFOBAGCJ_00028
lacE		PTS system lactose-specific EIICB component	1	1	1	559	1	523	1	Investigate	1697	1697	1697				IFOBAGCJ_00030
bglG		Cryptic beta-glucoside bgl operon antiterminator	1	1	1	566	1	606	1	Investigate	839	839	839				IFOBAGCJ_00033
cadA		Cadmium-transporting ATPase	1	1	1	513	1	535	1	Investigate	1901	1901	1901				IFOBAGCJ_00038
group_630	btuD_2	Vitamin B12 import ATP-binding protein BtuD	1	1	1	567	1	631	1	Investigate	1583	1583	1583				IFOBAGCJ_00041
cbh_2		Choloylglycine hydrolase	1	1	1	600	1	600	1	Investigate	950	950	950				IFOBAGCJ_00047
lacG		6-phospho-beta-galactosidase	1	1	1	605	1	507	1	Investigate	1427	1427	1427				IFOBAGCJ_00051
group_633		putative HTH-type transcriptional regulator	1	1	1	550	1	562	1	Investigate	437	437	437				IFOBAGCJ_00055
group_634		hypothetical protein	1	1	1	481	1	630	1	Investigate	209	209	209				IFOBAGCJ_00056
lacD		Tagatose 1,6-diphosphate aldolase	1	1	1	574	1	492	1	Investigate	995	995	995				IFOBAGCJ_00060
lacC		Tagatose-6-phosphate kinase	1	1	1	517	1	564	1	Investigate	926	926	926				IFOBAGCJ_00070
group_637		hypothetical protein	1	1	1	558	1	532	1	Investigate	770	770	770				IFOBAGCJ_00078
group_638	btuD_3	Vitamin B12 import ATP-binding protein BtuD	1	1	1	581	1	593	1	Investigate	953	953	953				IFOBAGCJ_00079
group_639		hypothetical protein	1	1	1	629	1	637	1	Investigate	1181	1181	1181				IFOBAGCJ_00080
group_64	sph	Oleate hydratase	1	1	1	222	1	144	1	Investigate	1775	1775	1775	FHMKBMOJ_00227
group_640		hypothetical protein	1	1	1	536	1	629	1	Investigate	425	425	425				IFOBAGCJ_00082
lacF_2		PTS system lactose-specific EIIA component	1	1	1	486	1	486	1	Investigate	338	338	338				IFOBAGCJ_00084
group_642		hypothetical protein	1	1	1	570	1	594	1	Investigate	758	758	758				IFOBAGCJ_00091
group_643		hypothetical protein	1	1	1	482	1	484	1	Investigate	2060	2060	2060				IFOBAGCJ_00092
group_644		hypothetical protein	1	1	1	598	1	534	1	Investigate	860	860	860				IFOBAGCJ_00094
celA		PTS system cellobiose-specific EIIB component	1	1	1	587	1	580	1	Investigate	314	314	314				IFOBAGCJ_00098
group_646		putative HTH-type transcriptional regulator	1	1	1	504	1	613	1	Investigate	434	434	434				IFOBAGCJ_00104
group_647		hypothetical protein	1	1	1	628	1	518	1	Investigate	314	314	314				IFOBAGCJ_00108
trxA		Thioredoxin	1	1	1	635	1	482	1	Investigate	311	311	311				IFOBAGCJ_00109
group_649		hypothetical protein	1	1	1	533	1	611	1	Investigate	7988	7988	7988				IFOBAGCJ_00113
group_65	sph	Oleate hydratase	1	1	1	602	1	485	1	Investigate	1775	1775	1775				IFOBAGCJ_00206
comGA		ComG operon protein 1	1	1	1	501	1	551	1	Investigate	977	977	977				IFOBAGCJ_00116
ycaM		Inner membrane transporter YcaM	1	1	1	575	1	479	1	Investigate	1442	1442	1442				IFOBAGCJ_00117
group_652		hypothetical protein	1	1	1	508	1	643	1	Investigate	2603	2603	2603				IFOBAGCJ_00118
group_653		hypothetical protein	1	1	1	557	1	496	1	Investigate	374	374	374				IFOBAGCJ_00120
group_654		hypothetical protein	1	1	1	625	1	636	1	Investigate	677	677	677				IFOBAGCJ_00121
umuC		Protein UmuC	1	1	1	563	1	596	1	Investigate	1319	1319	1319				IFOBAGCJ_00129
group_656		hypothetical protein	1	1	1	539	1	557	1	Investigate	350	350	350				IFOBAGCJ_00130
licT		Transcription antiterminator LicT	1	1	1	503	1	569	1	Investigate	842	842	842				IFOBAGCJ_00131
group_658		hypothetical protein	1	1	1	585	1	616	1	Investigate	611	611	611				IFOBAGCJ_00132
group_659		hypothetical protein	1	1	1	516	1	620	1	Investigate	746	746	746				IFOBAGCJ_00133
group_66		hypothetical protein	1	1	1	237	1	183	1	Investigate	941	941	941	FHMKBMOJ_00164
ytpP		Thioredoxin-like protein YtpP	1	1	1	472	1	589	1	Investigate	320	320	320				IFOBAGCJ_00136
gmuC		PTS system oligo-beta-mannoside-specific EIIC component	1	1	1	543	1	587	1	Investigate	1316	1316	1316				IFOBAGCJ_00137
group_662		hypothetical protein	1	1	1	491	1	571	1	Investigate	491	491	491				IFOBAGCJ_00138
garB		Glutathione amide reductase	1	1	1	569	1	618	1	Investigate	1331	1331	1331				IFOBAGCJ_00139
gatC_1		PTS system galactitol-specific EIIC component	1	1	1	649	1	597	1	Investigate	1454	1454	1454				IFOBAGCJ_00140
gatC_2		PTS system galactitol-specific EIIC component	1	1	1	556	1	513	1	Investigate	1418	1418	1418				IFOBAGCJ_00142
group_666		hypothetical protein	1	1	1	515	1	478	1	Investigate	383	383	383				IFOBAGCJ_00144
dacA		D-alanyl-D-alanine carboxypeptidase DacA	1	1	1	484	1	494	1	Investigate	926	926	926				IFOBAGCJ_00146
nnrD		ADP-dependent (S)-NAD(P)H-hydrate dehydratase	1	1	1	590	1	602	1	Investigate	845	845	845				IFOBAGCJ_00148
btuD_4		Vitamin B12 import ATP-binding protein BtuD	1	1	1	548	1	621	1	Investigate	1577	1577	1577				IFOBAGCJ_00149
group_67		hypothetical protein	1	1	1	236	1	228	1	Investigate	314	314	314	FHMKBMOJ_00217
group_670		hypothetical protein	1	1	1	608	1	491	1	Investigate	488	488	488				IFOBAGCJ_00154
group_671		hypothetical protein	1	1	1	619	1	570	1	Investigate	434	434	434				IFOBAGCJ_00156
group_672		hypothetical protein	1	1	1	619	2	570	2	Investigate	743	743	743				IFOBAGCJ_00157
group_673		hypothetical protein	1	1	1	583	1	474	1	Investigate	293	293	293				IFOBAGCJ_00158
yugI		General stress protein 13	1	1	1	487	1	521	1	Investigate	365	365	365				IFOBAGCJ_00159
galE_1		UDP-glucose 4-epimerase	1	1	1	579	1	623	1	Investigate	992	992	992				IFOBAGCJ_00160
galE_2		UDP-glucose 4-epimerase	1	1	1	544	1	592	1	Investigate	992	992	992				IFOBAGCJ_00226
group_677		hypothetical protein	1	1	1	612	1	526	1	Investigate	980	980	980				IFOBAGCJ_00161
group_678		hypothetical protein	1	1	1	479	1	609	1	Investigate	1121	1121	1121				IFOBAGCJ_00162
group_679		hypothetical protein	1	1	1	496	1	531	1	Investigate	383	383	383				IFOBAGCJ_00164
group_68		hypothetical protein	1	1	1	410	1	398	1	Investigate	941	941	941		HDKMCEPM_00143
galT		Galactose-1-phosphate uridylyltransferase	1	1	1	586	1	472	1	Investigate	1469	1469	1469				IFOBAGCJ_00165
pepX		Xaa-Pro dipeptidyl-peptidase	1	1	1	528	1	481	1	Investigate	2384	2384	2384				IFOBAGCJ_00169
glvR		HTH-type transcriptional regulator GlvR	1	1	1	644	1	607	1	Investigate	758	758	758				IFOBAGCJ_00171
group_683		hypothetical protein	1	1	1	641	1	464	1	Investigate	209	209	209				IFOBAGCJ_00173
group_684		hypothetical protein	1	1	1	589	1	635	1	Investigate	932	932	932				IFOBAGCJ_00178
group_685		hypothetical protein	1	1	1	471	1	529	1	Investigate	296	296	296				IFOBAGCJ_00180
dinB		DNA polymerase IV	1	1	1	540	1	463	1	Investigate	1121	1121	1121				IFOBAGCJ_00181
group_687		hypothetical protein	1	1	1	633	1	469	1	Investigate	272	272	272				IFOBAGCJ_00182
dkgB		2,5-diketo-D-gluconic acid reductase B	1	1	1	571	1	548	1	Investigate	824	824	824				IFOBAGCJ_00183
group_689		hypothetical protein	1	1	1	568	1	577	1	Investigate	278	278	278				IFOBAGCJ_00186
group_69		hypothetical protein	1	1	1	375	1	310	1	Investigate	314	314	314		HDKMCEPM_00269
group_690		hypothetical protein	1	1	1	509	1	586	1	Investigate	200	200	200				IFOBAGCJ_00187
group_691		FMN-binding protein	1	1	1	584	1	566	1	Investigate	386	386	386				IFOBAGCJ_00188
nfnB		Nitroreductase NfnB	1	1	1	614	1	517	1	Investigate	665	665	665				IFOBAGCJ_00189
inuGB_2		Inulosucrase	1	1	1	640	1	524	1	Investigate	473	473	473				IFOBAGCJ_00192
group_694		hypothetical protein	1	1	1	532	1	595	1	Investigate	647	647	647				IFOBAGCJ_00196
mecA		Adapter protein MecA	1	1	1	576	1	468	1	Investigate	611	611	611				IFOBAGCJ_00197
aes		Acetyl esterase	1	1	1	631	1	544	1	Investigate	902	902	902				IFOBAGCJ_00198
group_697		hypothetical protein	1	1	1	549	1	615	1	Investigate	1268	1268	1268				IFOBAGCJ_00199
group_698		hypothetical protein	1	1	1	653	1	625	1	Investigate	557	557	557				IFOBAGCJ_00200
galM		Aldose 1-epimerase	1	1	1	611	1	510	1	Investigate	986	986	986				IFOBAGCJ_00203
group_7	appA	Oligopeptide-binding protein AppA	1	1	1	655	1	605	1	Investigate	1754	1754	1754				IFOBAGCJ_00201
group_700		hypothetical protein	1	1	1	527	1	462	1	Investigate	785	785	785				IFOBAGCJ_00204
pacL		Calcium-transporting ATPase	1	1	1	523	1	581	1	Investigate	2801	2801	2801				IFOBAGCJ_00205
group_702		hypothetical protein	1	1	1	555	1	547	1	Investigate	596	596	596				IFOBAGCJ_00209
pgk		Phosphoglycerate kinase	1	1	1	525	1	610	1	Investigate	1211	1211	1211				IFOBAGCJ_00210
group_704		hypothetical protein	1	1	1	652	1	461	1	Investigate	476	476	476				IFOBAGCJ_00212
qorB		Quinone oxidoreductase 2	1	1	1	547	1	582	1	Investigate	866	866	866				IFOBAGCJ_00213
group_706		hypothetical protein	1	1	1	577	1	488	1	Investigate	953	953	953				IFOBAGCJ_00214
group_707		hypothetical protein	1	1	1	607	1	522	1	Investigate	1184	1184	1184				IFOBAGCJ_00216
yxlF		putative ABC transporter ATP-binding protein YxlF	1	1	1	530	1	572	1	Investigate	704	704	704				IFOBAGCJ_00220
galK		Galactokinase	1	1	1	483	1	512	1	Investigate	1169	1169	1169				IFOBAGCJ_00221
phnD2_2		putative ABC transporter phosphonate/phosphite binding protein PhnD2	1	1	1	618	1	627	1	Investigate	929	929	929				IFOBAGCJ_00195
lacB		Galactose-6-phosphate isomerase subunit LacB	1	1	1	562	1	617	1	Investigate	575	575	575				IFOBAGCJ_00223
group_711		hypothetical protein	1	1	1	531	2	612	1	Investigate	851	851	851				IFOBAGCJ_00227
comFA		ComF operon protein 1	1	1	1	531	1	612	2	Investigate	419	419	419				IFOBAGCJ_00228
group_713		hypothetical protein	1	1	1	580	1	497	1	Investigate	404	404	404				IFOBAGCJ_00229
group_714		hypothetical protein	1	1	1	541	1	601	1	Investigate	767	767	767				IFOBAGCJ_00230
iphP		Tyrosine-protein phosphatase	1	1	1	627	1	540	1	Investigate	776	776	776				IFOBAGCJ_00231
group_716		hypothetical protein	1	1	1	514	1	599	1	Investigate	698	698	698				IFOBAGCJ_00232
lacA		Galactose-6-phosphate isomerase subunit LacA	1	1	1	578	1	506	1	Investigate	428	428	428				IFOBAGCJ_00234
group_718	yhfK	putative sugar epimerase YhfK	1	1	1	623	1	608	1	Investigate	620	620	620				IFOBAGCJ_00235
group_719		hypothetical protein	1	1	1	636	1	549	1	Investigate	1595	1595	1595				IFOBAGCJ_00236
cydB		Cytochrome bd-I ubiquinol oxidase subunit 2	1	1	1	553	1	633	1	Investigate	1022	1022	1022				IFOBAGCJ_00237
mscL		Large-conductance mechanosensitive channel	1	1	1	507	1	520	1	Investigate	377	377	377				IFOBAGCJ_00238
yagU		Inner membrane protein YagU	1	1	1	498	1	490	1	Investigate	509	509	509				IFOBAGCJ_00239
cnbA		Chloronitrobenzene nitroreductase	1	1	1	654	1	561	1	Investigate	656	656	656				IFOBAGCJ_00243
exoA_2		Exodeoxyribonuclease	1	1	1	588	1	473	1	Investigate	827	827	827				IFOBAGCJ_00244
ybeY		Endoribonuclease YbeY	1	1	1	645	1	576	1	Investigate	527	527	527				IFOBAGCJ_00247
sorB		PTS system sorbose-specific EIIB component	1	1	1	634	1	493	1	Investigate	479	479	479				IFOBAGCJ_00248
group_727		hypothetical protein	1	1	1	534	1	457	1	Investigate	1013	1013	1013				IFOBAGCJ_00249
group_728		hypothetical protein	1	1	1	604	1	456	1	Investigate	680	680	680				IFOBAGCJ_00250
tpiA		Triosephosphate isomerase	1	1	1	518	1	458	1	Investigate	755	755	755				IFOBAGCJ_00251
group_73		hypothetical protein	1	1	1	376	1	383	1	Investigate	494	494	494		HDKMCEPM_00126
manZ		PTS system mannose-specific EIID component	1	1	1	490	1	538	1	Investigate	848	848	848				IFOBAGCJ_00252
dnaE		DNA polymerase III subunit alpha	1	1	1	535	1	604	1	Investigate	3116	3116	3116				IFOBAGCJ_00255
pepDA_1		Dipeptidase A	1	1	1	554	1	628	1	Investigate	1424	1424	1424				IFOBAGCJ_00256
pyk		Pyruvate kinase	1	1	1	500	1	502	1	Investigate	1769	1769	1769				IFOBAGCJ_00257
group_734		hypothetical protein	1	1	1	613	1	622	1	Investigate	668	668	668				IFOBAGCJ_00258
group_735		hypothetical protein	1	1	1	591	1	546	1	Investigate	728	728	728				IFOBAGCJ_00259
group_736		hypothetical protein	1	1	1	475	1	503	1	Investigate	734	734	734				IFOBAGCJ_00262
group_737		hypothetical protein	1	1	1	632	1	588	1	Investigate	920	920	920				IFOBAGCJ_00264
group_738		L-2-hydroxyisocaproate dehydrogenase	1	1	1	552	1	640	1	Investigate	908	908	908				IFOBAGCJ_00266
pheT		Phenylalanine--tRNA ligase beta subunit	1	1	1	599	1	476	1	Investigate	647	647	647				IFOBAGCJ_00267
group_74		hypothetical protein	1	1	1	352	1	350	1	Investigate	866	866	866		HDKMCEPM_00137
sapB		Protein SapB	1	1	1	470	1	634	1	Investigate	701	701	701				IFOBAGCJ_00268
group_741		hypothetical protein	1	1	1	596	1	624	1	Investigate	389	389	389				IFOBAGCJ_00270
lacR		Lactose phosphotransferase system repressor	1	1	1	657	1	550	1	Investigate	764	764	764				IFOBAGCJ_00274
group_743		hypothetical protein	1	1	1	620	1	511	1	Investigate	1313	1313	1313				IFOBAGCJ_00275
group_744		hypothetical protein	1	1	1	473	1	543	1	Investigate	362	362	362				IFOBAGCJ_00276
yccX		Acylphosphatase	1	1	1	551	1	489	1	Investigate	275	275	275				IFOBAGCJ_00277
cytR		HTH-type transcriptional repressor CytR	1	1	1	597	1	598	1	Investigate	944	944	944				IFOBAGCJ_00280
group_747		hypothetical protein	1	1	1	512	1	533	1	Investigate	722	722	722				IFOBAGCJ_00282
group_748		hypothetical protein	1	1	1	489	2	467	1	Investigate	248	248	248				IFOBAGCJ_00283
group_749		hypothetical protein	1	1	1	489	1	467	2	Investigate	650	650	650				IFOBAGCJ_00284
group_75		hypothetical protein	1	1	1	521	1	567	1	Investigate	1367	1367	1367				IFOBAGCJ_00107
group_750		hypothetical protein	1	1	1	564	1	509	1	Investigate	410	410	410				IFOBAGCJ_00285
group_751		hypothetical protein	1	1	1	658	1	554	1	Investigate	518	518	518				IFOBAGCJ_00287
group_752		hypothetical protein	1	1	1	648	1	498	1	Investigate	329	329	329				IFOBAGCJ_00290
group_753		hypothetical protein	1	1	1	656	1	504	1	Investigate	1031	1031	1031				IFOBAGCJ_00291
pfkA		ATP-dependent 6-phosphofructokinase	1	1	1	626	1	499	1	Investigate	959	959	959				IFOBAGCJ_00294
group_755		hypothetical protein	1	1	1	565	1	505	1	Investigate	335	335	335				IFOBAGCJ_00295
pbpX		Putative penicillin-binding protein PbpX	1	1	1	594	1	516	1	Investigate	1037	1037	1037				IFOBAGCJ_00296
group_757		hypothetical protein	1	1	1	476	1	574	1	Investigate	809	809	809				IFOBAGCJ_00297
fba		Fructose-bisphosphate aldolase	1	1	1	494	1	515	1	Investigate	917	917	917				IFOBAGCJ_00298
group_759		hypothetical protein	1	1	1	647	1	530	1	Investigate	353	353	353				IFOBAGCJ_00299
group_76		IS256 family transposase IS1201	1	1	1	424	1	385	1	Investigate	329	329	329		HDKMCEPM_00129
ppaC		putative manganese-dependent inorganic pyrophosphatase	1	1	1	624	1	555	1	Investigate	935	935	935				IFOBAGCJ_00300
group_761		hypothetical protein	1	1	1	595	1	536	1	Investigate	341	341	341				IFOBAGCJ_00301
group_762		hypothetical protein	1	1	1	488	1	508	1	Investigate	3530	3530	3530				IFOBAGCJ_00302
xkdM		Phage-like element PBSX protein XkdM	1	1	1	478	1	480	1	Investigate	470	470	470				IFOBAGCJ_00303
group_764		hypothetical protein	1	1	1	603	1	537	1	Investigate	305	305	305				IFOBAGCJ_00307
group_765		hypothetical protein	1	1	1	650	1	539	1	Investigate	518	518	518				IFOBAGCJ_00308
group_766		hypothetical protein	1	1	1	592	1	645	1	Investigate	695	695	695				IFOBAGCJ_00309
group_767		hypothetical protein	1	1	1	572	1	501	1	Investigate	1535	1535	1535				IFOBAGCJ_00310
tmpC		Membrane lipoprotein TmpC	1	1	1	499	1	553	1	Investigate	1073	1073	1073				IFOBAGCJ_00311
drrA		Daunorubicin/doxorubicin resistance ATP-binding protein DrrA	1	1	1	522	1	642	1	Investigate	851	851	851				IFOBAGCJ_00312
group_77		IS256 family transposase IS1201	1	1	1	459	1	432	1	Investigate	329	329	329		HDKMCEPM_00138
yodB		HTH-type transcriptional regulator YodB	1	1	1	646	1	568	1	Investigate	356	356	356				IFOBAGCJ_00313
menG		Demethylmenaquinone methyltransferase	1	1	1	537	1	558	1	Investigate	713	713	713				IFOBAGCJ_00314
mdtH		Multidrug resistance protein MdtH	1	1	1	561	1	614	1	Investigate	1217	1217	1217				IFOBAGCJ_00315
group_773		Putative universal stress protein	1	1	1	511	1	475	1	Investigate	479	479	479				IFOBAGCJ_00316
dpaL		Diaminopropionate ammonia-lyase	1	1	1	642	1	466	1	Investigate	1181	1181	1181				IFOBAGCJ_00317
group_775		hypothetical protein	1	1	1	573	1	575	1	Investigate	554	554	554				IFOBAGCJ_00318
group_776		hypothetical protein	1	1	1	506	1	584	1	Investigate	1124	1124	1124				IFOBAGCJ_00320
ganA		Beta-galactosidase GanA	1	1	1	485	1	500	1	Investigate	2036	2036	2036				IFOBAGCJ_00322
garR		2-hydroxy-3-oxopropionate reductase	1	1	1	609	1	465	1	Investigate	545	545	545				IFOBAGCJ_00323
ltxB		Leukotoxin export ATP-binding protein LtxB	1	1	1	643	1	477	1	Investigate	1613	1613	1613				IFOBAGCJ_00324
group_78		IS256 family transposase IS1201	1	1	1	429	1	332	1	Investigate	1178	1178	1178		HDKMCEPM_00280
group_780		hypothetical protein	1	1	1	606	1	542	1	Investigate	260	260	260				IFOBAGCJ_00325
group_781		hypothetical protein	1	1	1	637	1	591	1	Investigate	1586	1586	1586				IFOBAGCJ_00326
ykuT		putative MscS family protein YkuT	1	1	1	545	1	459	1	Investigate	896	896	896				IFOBAGCJ_00328
group_783		hypothetical protein	1	1	1	493	1	641	1	Investigate	428	428	428				IFOBAGCJ_00329
group_784	rhaS	HTH-type transcriptional activator RhaS	1	1	1	519	1	638	1	Investigate	929	929	929				IFOBAGCJ_00330
group_785		hypothetical protein	1	1	1	546	1	579	1	Investigate	383	383	383				IFOBAGCJ_00331
group_786		Protein ADP-ribosyltransferase	1	1	1	622	1	563	1	Investigate	809	809	809				IFOBAGCJ_00332
yedJ		putative protein YedJ	1	1	1	621	1	632	1	Investigate	653	653	653				IFOBAGCJ_00333
yqfL		Putative pyruvate, phosphate dikinase regulatory protein	1	1	1	495	1	541	1	Investigate	842	842	842				IFOBAGCJ_00334
group_789		hypothetical protein	1	1	1	510	1	573	1	Investigate	821	821	821				IFOBAGCJ_00335
group_79		IS256 family transposase IS1201	1	1	1	437	1	292	1	Investigate	1178	1178	1178		HDKMCEPM_00261
group_790		hypothetical protein	1	1	1	616	1	556	1	Investigate	1055	1055	1055				IFOBAGCJ_00336
group_791		hypothetical protein	1	1	1	639	1	603	1	Investigate	917	917	917				IFOBAGCJ_00337
ytcD		putative HTH-type transcriptional regulator YtcD	1	1	1	601	1	585	1	Investigate	380	380	380				IFOBAGCJ_00338
group_793		IS110 family transposase ISLhe4	1	1	1	250	1	173	1	Investigate	1226	1226	1226	FHMKBMOJ_00095
group_794		IS110 family transposase ISLhe4	1	1	1	267	1	181	1	Investigate	1226	1226	1226	FHMKBMOJ_00115
group_795		IS110 family transposase ISLhe4	1	1	1	229	1	139	1	Investigate	1226	1226	1226	FHMKBMOJ_00117
group_796		IS110 family transposase ISLhe4	1	1	1	166	1	152	1	Investigate	1226	1226	1226	FHMKBMOJ_00124
pyrR_2		Bifunctional protein pyrR	1	1	1	520	1	527	1	Investigate	542	542	542				IFOBAGCJ_00106
ackA_1		Acetate kinase	1	1	1	306	1	373	1	Investigate	1175	1175	1175		HDKMCEPM_00239
ackA_2		Acetate kinase	1	1	1	379	1	281	1	Investigate	1199	1199	1199		HDKMCEPM_00240
ackA		Acetate kinase	1	1	1	477	1	639	1	Investigate	1178	1178	1178				IFOBAGCJ_00066
gadC		Glutamate/gamma-aminobutyrate antiporter	1	1	1	538	2	528	2	Investigate	1028	1028	1028				IFOBAGCJ_00050
group_84		hypothetical protein	1	1	1	538	1	528	1	Investigate	665	665	665				IFOBAGCJ_00049
group_85	gadC	Glutamate/gamma-aminobutyrate antiporter	1	1	1	756	1	724	1	Investigate	1646	1646	1646			DDIDJEEL_00017
group_86		hypothetical protein	1	1	1	630	2	644	2	Investigate	317	317	317				IFOBAGCJ_00058
group_87		hypothetical protein	1	1	1	630	1	644	1	Investigate	245	245	245				IFOBAGCJ_00059
group_88		hypothetical protein	1	1	1	769	1	753	1	Investigate	665	665	665			DDIDJEEL_00047
group_89		hypothetical protein	1	1	1	739	1	762	1	Investigate	548	548	548			DDIDJEEL_00097
group_90		hypothetical protein	1	1	1	787	1	721	1	Investigate	560	560	560			DDIDJEEL_00140
group_91		hypothetical protein	1	1	1	474	1	483	1	Investigate	1142	1142	1142				IFOBAGCJ_00289
